# Supplementary material for: 6-Bromo-1-[2-(2-oxo-1,3-oxazolidin-3-yl)eth­yl]-1H-imidazo[4,5-b]pyridin-2(3H)-one
Source: Acta Crystallogr Sect E Struct Rep Online. 2010 Jan 27;66(Pt 2):o456. doi: 10.1107/S1600536810002679 (PMC2979787; doi:10.1107/S1600536810002679)
Supplement: Supplementary file 1 [file e-66-0o456-sup1.cif]

##############################################################################
###                                                                        ###
###        Electronic paper (Acta Crystallographica Section E)             ###
###                                                                        ###
##############################################################################
#                                                                            #
# This CIF contains the data in a paper accepted for publication in Acta     #
# Crystallographica Section E. It conforms to the requirements of Notes      #
# for Authors for Section E, and has been peer reviewed under the auspices   #
# of the IUCr Commission on Journals.                                        #
#                                                                            #
# Full details of the Crystallographic Information File format               #
# are given in the paper "The Crystallographic Information File (CIF):       #
# a New Standard Archive File for Crystallography" by S. R. Hall, F. H.      #
# Allen and I. D. Brown [Acta Cryst. (1991), A47, 655-685].                  #
#                                                                            #
# The current version of the core CIF dictionary is obtainable from          #
# ftp://ftp.iucr.org/pub/cif_core.dic. The current version number is 2.4.    #
#                                                                            #
# Software is freely available for graphical display of the structure(s) in  #
# this CIF.  For information consult the CIF home page http://www.iucr.org/  #
# cif/home.html                                                              #
#                                                                            #
# This file may be used for bona fide research purposes within the           #
# scientific community so long as proper attribution is given to the journal # 
# article from which it was obtained.                                        #
#                                                                            #
##############################################################################
                                             
data_global
_audit_creation_method     SHELXL-97
_journal_date_recd_electronic     2010-01-20
_journal_date_accepted     2010-01-21
_journal_name_full     'Acta Crystallographica, Section E'
_journal_year     2010
_journal_volume     66
_journal_issue      2
_journal_page_first     o456
_journal_page_last     o456
_journal_paper_category     QO
_journal_coeditor_code     BT5180
_publ_contact_author
;
     Dr. Seik Weng Ng
     Department of Chemistry
     University of Malaya
     50603 Kuala Lumpur
     Malaysia
;
_publ_contact_author_email     seikweng@um.edu.my
_publ_contact_author_fax     '03 7967 4193'
_publ_contact_author_phone     '03 7967 6778'
_publ_section_title
;\
6-Bromo-1-[2-(2-oxo-1,3-oxazolidin-3-yl)ethyl]-1<i>H</i>-imidazo[4,5-<i>b</i>]\
pyridin-2(3<i>H</i>)-one
;
loop_
    _publ_author_name
    _publ_author_address
    'Bel-Ghacham, H.'
;
Laboratoire de Chimie Organique Appliqu\'ee
Facult\'e des Sciences et Techniques
Universit\'e Sidi Mohamed Ben Abdallah
F\'es
Morocco
;
    'Kandri Rodi, Y.'
;
Laboratoire de Chimie Organique Appliqu\'ee
Facult\'e des Sciences et Techniques
Universit\'e Sidi Mohamed Ben Abdallah
F\'es
Morocco
;
    'Saffon, Natalie'
;
Service Commun Rayons-X FR2599
Universit\'e Paul Sabatier B\^atiment 2R1
118 route de Narbonne
Toulouse
France
;
    'Essassi, El Mokhtar'
;
Laboratoire de Chimie Organique H\'et\'erocyclique
P\^ole de Comp\'etences Pharmacochimie
Universit\'e Mohammed V-Agdal
BP 1014 Avenue Ibn Batout
Rabat
Morocco
;
    'Ng, Seik Weng'
;
Department of Chemistry
University of Malaya
50603 Kuala Lumpur
Malaysia
;
_publ_section_synopsis     .
data_I
_audit_creation_method     SHELXL-97
_chemical_name_systematic
;
6-Bromo-1-[2-(2-oxo-1,3-oxazolidin-3-yl)ethyl]-1<i>H</i>-
imidazo[4,5-<i>b</i>]pyridin-2(3<i>H</i>)-one
;
_chemical_name_common     ?
_chemical_formula_moiety     'C11 H11 Br N4 O3'
_chemical_formula_sum     'C11 H11 Br N4 O3'
_chemical_formula_iupac     'C11 H11 Br N4 O3'
_chemical_formula_weight     327.15
_chemical_melting_point     ?
_symmetry_cell_setting     Monoclinic
_symmetry_space_group_name_H-M     'C 2/c'
_symmetry_space_group_name_Hall     '-C 2yc'
loop_
    _symmetry_equiv_pos_as_xyz
    'x, y, z'
    '-x, y, -z+1/2'
    'x+1/2, y+1/2, z'
    '-x+1/2, y+1/2, -z+1/2'
    '-x, -y, -z'
    'x, -y, z-1/2'
    '-x+1/2, -y+1/2, -z'
    'x+1/2, -y+1/2, z-1/2'
_cell_length_a     27.0174(11)
_cell_length_b     6.0141(2)
_cell_length_c     16.6121(6)
_cell_angle_alpha     90.00
_cell_angle_beta     110.343(2)
_cell_angle_gamma     90.00
_cell_volume     2530.87(16)
_cell_formula_units_Z     8
_cell_measurement_reflns_used     1559
_cell_measurement_theta_min     2.6
_cell_measurement_theta_max     22.4
_cell_measurement_temperature     173(2)
_exptl_crystal_description     Plate
_exptl_crystal_colour     Colorless
_exptl_crystal_size_max     0.40
_exptl_crystal_size_mid     0.20
_exptl_crystal_size_min     0.05
_exptl_crystal_density_diffrn     1.717
_exptl_crystal_density_meas     ?
_exptl_crystal_density_method     'not measured'
_exptl_crystal_F_000     1312
_exptl_absorpt_coefficient_mu     3.259
_exptl_absorpt_correction_type     Multi-scan
_exptl_absorpt_process_details     '(SADABS; Sheldrick, 1996)'
_exptl_absorpt_correction_T_min     0.3556
_exptl_absorpt_correction_T_max     0.8540
_diffrn_ambient_temperature     173(2)
_diffrn_radiation_type     MoK\a
_diffrn_radiation_wavelength     0.71073
_diffrn_radiation_source     'fine-focus sealed tube'
_diffrn_radiation_monochromator     graphite
_diffrn_measurement_device_type     'Bruker APEXII diffractometer'
_diffrn_measurement_method     '\f and \w scans'
_diffrn_detector_area_resol_mean     ?
_diffrn_reflns_number     9174
_diffrn_reflns_av_R_equivalents     0.0618
_diffrn_reflns_av_sigmaI/netI     0.0622
_diffrn_reflns_theta_min     2.55
_diffrn_reflns_theta_max     25.00
_diffrn_reflns_theta_full     25.00
_diffrn_measured_fraction_theta_max     0.999
_diffrn_measured_fraction_theta_full     0.999
_diffrn_reflns_limit_h_min     -26
_diffrn_reflns_limit_h_max     32
_diffrn_reflns_limit_k_min     -7
_diffrn_reflns_limit_k_max     7
_diffrn_reflns_limit_l_min     -19
_diffrn_reflns_limit_l_max     19
_diffrn_standards_number     0
_diffrn_standards_interval_count     0
_diffrn_standards_interval_time     0
_diffrn_standards_decay_%     0
_reflns_number_total     2224
_reflns_number_gt     1633
_reflns_threshold_expression     I>2\s(I)
_refine_ls_structure_factor_coef     Fsqd
_refine_ls_matrix_type     full
_refine_ls_R_factor_all     0.0653
_refine_ls_R_factor_gt     0.0380
_refine_ls_wR_factor_gt     0.0683
_refine_ls_wR_factor_ref     0.0770
_refine_ls_goodness_of_fit_ref     1.016
_refine_ls_restrained_S_all     1.016
_refine_ls_number_reflns     2224
_refine_ls_number_parameters     176
_refine_ls_number_restraints     1
_refine_ls_hydrogen_treatment     mixed
_refine_ls_weighting_scheme     calc
_refine_ls_weighting_details
         'calc w=1/[\s^2^(Fo^2^)+(0.0269P)^2^+1.8498P] where P=(Fo^2^+2Fc^2^)/3'
_atom_sites_solution_hydrogens     geom
_atom_sites_solution_primary     direct
_atom_sites_solution_secondary     difmap
_refine_ls_shift/su_max     0.001
_refine_ls_shift/su_mean     0.001
_refine_diff_density_max     0.360
_refine_diff_density_min     -0.359
_refine_ls_extinction_method     none
_refine_ls_extinction_coef     ?
loop_
    _atom_type_symbol
    _atom_type_description
    _atom_type_scat_dispersion_real
    _atom_type_scat_dispersion_imag
    _atom_type_scat_source
    'C' 'C' 0.0033 0.0016
                         'International Tables Vol C Tables 4.2.6.8 and 6.1.1.4'
    'H' 'H' 0.0000 0.0000
                         'International Tables Vol C Tables 4.2.6.8 and 6.1.1.4'
    'N' 'N' 0.0061 0.0033
                         'International Tables Vol C Tables 4.2.6.8 and 6.1.1.4'
    'O' 'O' 0.0106 0.0060
                         'International Tables Vol C Tables 4.2.6.8 and 6.1.1.4'
    'Br' 'Br' -0.2901 2.4595
                         'International Tables Vol C Tables 4.2.6.8 and 6.1.1.4'
_computing_data_collection     'APEX2 (Bruker, 2005)'
_computing_cell_refinement     'SAINT (Bruker, 2005)'
_computing_data_reduction     'SAINT (Bruker, 2005)'
_computing_structure_solution     'SHELXS97 (Sheldrick, 2008)'
_computing_structure_refinement     'SHELXL97 (Sheldrick, 2008)'
_computing_molecular_graphics     'X-SEED (Barbour, 2001)'
_computing_publication_material     'publCIF (Westrip, 2010)'
loop_
    _atom_site_type_symbol
    _atom_site_label
    _atom_site_fract_x
    _atom_site_fract_y
    _atom_site_fract_z
    _atom_site_U_iso_or_equiv
    _atom_site_adp_type
    _atom_site_calc_flag
    _atom_site_refinement_flags
    _atom_site_occupancy
    _atom_site_disorder_assembly
    _atom_site_disorder_group
    Br Br1 0.030317(17) 1.14052(7) 0.39869(3) 0.03436(15) Uani d . 1 . .
    O O1 0.07133(11) 0.4365(4) 0.17338(18) 0.0398(8) Uani d . 1 . .
    O O2 0.14847(12) 0.2803(5) 0.25167(18) 0.0447(8) Uani d . 1 . .
    O O3 0.26482(10) 0.4281(4) 0.42343(15) 0.0266(6) Uani d . 1 . .
    N N1 0.14287(12) 0.6468(5) 0.21101(17) 0.0236(7) Uani d . 1 . .
    N N2 0.20224(12) 0.7116(5) 0.38942(18) 0.0197(7) Uani d . 1 . .
    N N3 0.19871(12) 0.4599(5) 0.48386(18) 0.0225(7) Uani d D 1 . .
    H H3 0.2052(13) 0.339(3) 0.5132(18) 0.022(10) Uiso d D 1 . .
    N N4 0.12421(12) 0.6066(5) 0.51587(18) 0.0242(7) Uani d . 1 . .
    C C1 0.12398(18) 0.4418(7) 0.2151(2) 0.0307(10) Uani d . 1 . .
    C C2 0.05337(18) 0.6589(7) 0.1444(3) 0.0565(14) Uani d . 1 . .
    H H2A 0.0354 0.7266 0.1812 0.068 Uiso calc R 1 . .
    H H2B 0.0286 0.6568 0.0843 0.068 Uiso calc R 1 . .
    C C3 0.10292(17) 0.7865(6) 0.1514(3) 0.0366(11) Uani d . 1 . .
    H H3A 0.1079 0.7975 0.0953 0.044 Uiso calc R 1 . .
    H H3B 0.1026 0.9376 0.1749 0.044 Uiso calc R 1 . .
    C C4 0.19838(15) 0.6905(6) 0.2399(2) 0.0261(9) Uani d . 1 . .
    H H4A 0.2065 0.7762 0.1951 0.031 Uiso calc R 1 . .
    H H4B 0.2176 0.5474 0.2474 0.031 Uiso calc R 1 . .
    C C5 0.21827(15) 0.8193(6) 0.3239(2) 0.0221(9) Uani d . 1 . .
    H H5A 0.2573 0.8290 0.3439 0.027 Uiso calc R 1 . .
    H H5B 0.2040 0.9725 0.3143 0.027 Uiso calc R 1 . .
    C C6 0.22613(15) 0.5212(6) 0.4313(2) 0.0220(9) Uani d . 1 . .
    C C7 0.15790(14) 0.6070(6) 0.4745(2) 0.0198(8) Uani d . 1 . .
    C C8 0.08786(15) 0.7701(6) 0.4925(2) 0.0268(9) Uani d . 1 . .
    H H8 0.0624 0.7777 0.5201 0.032 Uiso calc R 1 . .
    C C9 0.08554(15) 0.9282(6) 0.4302(2) 0.0227(9) Uani d . 1 . .
    C C10 0.12232(15) 0.9304(6) 0.3887(2) 0.0220(9) Uani d . 1 . .
    H H10 0.1218 1.0386 0.3468 0.026 Uiso calc R 1 . .
    C C11 0.15928(14) 0.7649(6) 0.4130(2) 0.0183(8) Uani d . 1 . .
loop_
    _atom_site_aniso_label
    _atom_site_aniso_U_11
    _atom_site_aniso_U_22
    _atom_site_aniso_U_33
    _atom_site_aniso_U_12
    _atom_site_aniso_U_13
    _atom_site_aniso_U_23
    Br1 0.0348(3) 0.0294(3) 0.0412(2) 0.0106(2) 0.01603(19) 0.0026(2)
    O1 0.0332(19) 0.0294(17) 0.0488(19) -0.0102(14) 0.0042(15) -0.0006(14)
    O2 0.055(2) 0.0231(17) 0.0475(19) 0.0033(15) 0.0068(16) 0.0151(14)
    O3 0.0277(17) 0.0288(16) 0.0264(14) 0.0084(13) 0.0134(13) 0.0087(11)
    N1 0.029(2) 0.0179(18) 0.0216(16) -0.0027(16) 0.0057(14) 0.0021(14)
    N2 0.0232(18) 0.0189(17) 0.0178(15) -0.0005(14) 0.0081(14) 0.0051(13)
    N3 0.030(2) 0.0186(19) 0.0194(17) 0.0056(15) 0.0091(15) 0.0093(14)
    N4 0.0270(19) 0.0258(19) 0.0222(16) 0.0046(15) 0.0116(15) 0.0050(14)
    C1 0.042(3) 0.024(2) 0.026(2) -0.005(2) 0.010(2) -0.0023(18)
    C2 0.043(3) 0.035(3) 0.072(3) 0.003(3) -0.005(3) 0.003(3)
    C3 0.047(3) 0.021(2) 0.033(2) 0.006(2) 0.003(2) 0.0018(18)
    C4 0.031(2) 0.029(2) 0.025(2) -0.0018(18) 0.0185(19) 0.0000(17)
    C5 0.023(2) 0.023(2) 0.0200(19) -0.0004(17) 0.0075(16) 0.0040(16)
    C6 0.025(2) 0.022(2) 0.0183(19) -0.0003(18) 0.0070(18) 0.0022(16)
    C7 0.021(2) 0.018(2) 0.0183(18) 0.0015(17) 0.0048(16) 0.0007(16)
    C8 0.026(2) 0.031(2) 0.027(2) -0.0008(19) 0.0140(19) -0.0025(18)
    C9 0.024(2) 0.019(2) 0.025(2) 0.0039(16) 0.0088(18) -0.0012(16)
    C10 0.029(2) 0.018(2) 0.0182(19) 0.0031(17) 0.0066(17) 0.0022(15)
    C11 0.022(2) 0.019(2) 0.0143(18) -0.0030(17) 0.0064(17) -0.0032(16)
loop_
    _geom_bond_atom_site_label_1
    _geom_bond_atom_site_label_2
    _geom_bond_site_symmetry_2
    _geom_bond_distance
    _geom_bond_publ_flag
    Br1 C9 . 1.894(4) ?
    O1 C1 . 1.349(5) ?
    O1 C2 . 1.447(5) ?
    O2 C1 . 1.213(4) ?
    O3 C6 . 1.232(4) ?
    N1 C1 . 1.345(5) ?
    N1 C4 . 1.431(4) ?
    N1 C3 . 1.452(5) ?
    N2 C6 . 1.378(4) ?
    N2 C11 . 1.385(4) ?
    N2 C5 . 1.457(4) ?
    N3 C6 . 1.377(4) ?
    N3 C7 . 1.380(4) ?
    N3 H3 . 0.859(10) ?
    N4 C7 . 1.318(4) ?
    N4 C8 . 1.348(4) ?
    C2 C3 . 1.512(6) ?
    C2 H2A . 0.9900 ?
    C2 H2B . 0.9900 ?
    C3 H3A . 0.9900 ?
    C3 H3B . 0.9900 ?
    C4 C5 . 1.521(5) ?
    C4 H4A . 0.9900 ?
    C4 H4B . 0.9900 ?
    C5 H5A . 0.9900 ?
    C5 H5B . 0.9900 ?
    C7 C11 . 1.405(5) ?
    C8 C9 . 1.390(5) ?
    C8 H8 . 0.9500 ?
    C9 C10 . 1.393(5) ?
    C10 C11 . 1.368(5) ?
    C10 H10 . 0.9500 ?
loop_
    _geom_angle_atom_site_label_1
    _geom_angle_atom_site_label_2
    _geom_angle_atom_site_label_3
    _geom_angle_site_symmetry_1
    _geom_angle_site_symmetry_3
    _geom_angle
    _geom_angle_publ_flag
    C1 O1 C2 . . 108.7(3) ?
    C1 N1 C4 . . 121.6(3) ?
    C1 N1 C3 . . 111.1(3) ?
    C4 N1 C3 . . 124.5(3) ?
    C6 N2 C11 . . 109.9(3) ?
    C6 N2 C5 . . 122.6(3) ?
    C11 N2 C5 . . 127.2(3) ?
    C6 N3 C7 . . 110.0(3) ?
    C6 N3 H3 . . 123(2) ?
    C7 N3 H3 . . 127(2) ?
    C7 N4 C8 . . 114.5(3) ?
    O2 C1 N1 . . 127.5(4) ?
    O2 C1 O1 . . 122.2(4) ?
    N1 C1 O1 . . 110.3(3) ?
    O1 C2 C3 . . 104.9(3) ?
    O1 C2 H2A . . 110.8 ?
    C3 C2 H2A . . 110.8 ?
    O1 C2 H2B . . 110.8 ?
    C3 C2 H2B . . 110.8 ?
    H2A C2 H2B . . 108.8 ?
    N1 C3 C2 . . 100.8(3) ?
    N1 C3 H3A . . 111.6 ?
    C2 C3 H3A . . 111.6 ?
    N1 C3 H3B . . 111.6 ?
    C2 C3 H3B . . 111.6 ?
    H3A C3 H3B . . 109.4 ?
    N1 C4 C5 . . 113.3(3) ?
    N1 C4 H4A . . 108.9 ?
    C5 C4 H4A . . 108.9 ?
    N1 C4 H4B . . 108.9 ?
    C5 C4 H4B . . 108.9 ?
    H4A C4 H4B . . 107.7 ?
    N2 C5 C4 . . 110.9(3) ?
    N2 C5 H5A . . 109.5 ?
    C4 C5 H5A . . 109.5 ?
    N2 C5 H5B . . 109.5 ?
    C4 C5 H5B . . 109.5 ?
    H5A C5 H5B . . 108.0 ?
    O3 C6 N3 . . 127.5(3) ?
    O3 C6 N2 . . 126.1(3) ?
    N3 C6 N2 . . 106.4(3) ?
    N4 C7 N3 . . 127.6(3) ?
    N4 C7 C11 . . 125.3(3) ?
    N3 C7 C11 . . 107.1(3) ?
    N4 C8 C9 . . 123.6(3) ?
    N4 C8 H8 . . 118.2 ?
    C9 C8 H8 . . 118.2 ?
    C8 C9 C10 . . 121.3(3) ?
    C8 C9 Br1 . . 119.6(3) ?
    C10 C9 Br1 . . 119.1(3) ?
    C11 C10 C9 . . 114.9(3) ?
    C11 C10 H10 . . 122.6 ?
    C9 C10 H10 . . 122.6 ?
    C10 C11 N2 . . 133.1(3) ?
    C10 C11 C7 . . 120.3(3) ?
    N2 C11 C7 . . 106.6(3) ?
loop_
    _geom_torsion_atom_site_label_1
    _geom_torsion_atom_site_label_2
    _geom_torsion_atom_site_label_3
    _geom_torsion_atom_site_label_4
    _geom_torsion_site_symmetry_1
    _geom_torsion_site_symmetry_2
    _geom_torsion_site_symmetry_3
    _geom_torsion_site_symmetry_4
    _geom_torsion
    _geom_torsion_publ_flag
    C4 N1 C1 O2 . . . . 10.3(6) ?
    C3 N1 C1 O2 . . . . 171.9(4) ?
    C4 N1 C1 O1 . . . . -171.3(3) ?
    C3 N1 C1 O1 . . . . -9.7(4) ?
    C2 O1 C1 O2 . . . . 174.3(4) ?
    C2 O1 C1 N1 . . . . -4.2(4) ?
    C1 O1 C2 C3 . . . . 15.5(5) ?
    C1 N1 C3 C2 . . . . 18.3(4) ?
    C4 N1 C3 C2 . . . . 179.3(3) ?
    O1 C2 C3 N1 . . . . -19.6(4) ?
    C1 N1 C4 C5 . . . . -107.3(4) ?
    C3 N1 C4 C5 . . . . 93.6(4) ?
    C6 N2 C5 C4 . . . . 75.4(4) ?
    C11 N2 C5 C4 . . . . -97.5(4) ?
    N1 C4 C5 N2 . . . . 52.5(4) ?
    C7 N3 C6 O3 . . . . 179.9(4) ?
    C7 N3 C6 N2 . . . . 0.8(4) ?
    C11 N2 C6 O3 . . . . 178.8(4) ?
    C5 N2 C6 O3 . . . . 4.8(6) ?
    C11 N2 C6 N3 . . . . -2.1(4) ?
    C5 N2 C6 N3 . . . . -176.1(3) ?
    C8 N4 C7 N3 . . . . -179.2(3) ?
    C8 N4 C7 C11 . . . . 2.5(5) ?
    C6 N3 C7 N4 . . . . -177.8(3) ?
    C6 N3 C7 C11 . . . . 0.8(4) ?
    C7 N4 C8 C9 . . . . -0.2(5) ?
    N4 C8 C9 C10 . . . . -1.6(6) ?
    N4 C8 C9 Br1 . . . . 176.7(3) ?
    C8 C9 C10 C11 . . . . 1.2(5) ?
    Br1 C9 C10 C11 . . . . -177.2(3) ?
    C9 C10 C11 N2 . . . . -178.5(4) ?
    C9 C10 C11 C7 . . . . 0.9(5) ?
    C6 N2 C11 C10 . . . . -178.0(4) ?
    C5 N2 C11 C10 . . . . -4.3(6) ?
    C6 N2 C11 C7 . . . . 2.6(4) ?
    C5 N2 C11 C7 . . . . 176.2(3) ?
    N4 C7 C11 C10 . . . . -2.9(6) ?
    N3 C7 C11 C10 . . . . 178.5(3) ?
    N4 C7 C11 N2 . . . . 176.6(3) ?
    N3 C7 C11 N2 . . . . -2.0(4) ?
loop_
    _geom_hbond_atom_site_label_D
    _geom_hbond_atom_site_label_H
    _geom_hbond_atom_site_label_A
    _geom_hbond_site_symmetry_A
    _geom_hbond_distance_DH
    _geom_hbond_distance_HA
    _geom_hbond_distance_DA
    _geom_hbond_angle_DHA
    _geom_hbond_publ_flag
    N3 H3 O3 7_556 0.860(10)
                           1.940(10)
                                   2.781(4) 167(3) yes
