# Supplementary material for: 6-Bromo-1-[2-(2-oxo-1,3-oxazolidin-3-yl)eth­yl]-1H-imidazo[4,5-b]pyridin-2(3H)-one
Source: Acta Crystallogr Sect E Struct Rep Online. 2010 Jan 27;66(Pt 2):o456. doi: 10.1107/S1600536810002679 (PMC2979787; doi:10.1107/S1600536810002679)
Supplement: Supplementary file 2 [file e-66-0o456-Isup2.hkl]

# 
# h,k,l, Fc-squared, Fo-squared, sigma(Fo-squared) and status flag 
# 
data_I
_shelx_title '  C2/c' 
_shelx_refln_list_code          4 
_shelx_F_calc_maximum      513.90 
_exptl_crystal_F_000      1312.00 
_reflns_d_resolution_high  0.8409 
 
loop_ 
 _symmetry_equiv_pos_as_xyz 
 'x, y, z' 
 '-x, y, -z+1/2' 
 'x+1/2, y+1/2, z' 
 '-x+1/2, y+1/2, -z+1/2' 
 '-x, -y, -z' 
 'x, -y, z-1/2' 
 '-x+1/2, -y+1/2, -z' 
 'x+1/2, -y+1/2, z-1/2' 
 
_cell_length_a    27.0174 
_cell_length_b     6.0141 
_cell_length_c    16.6121 
_cell_angle_alpha  90.000 
_cell_angle_beta  110.343 
_cell_angle_gamma  90.000 
 
_shelx_F_squared_multiplier     1.000 
 
loop_ 
 _refln_index_h 
 _refln_index_k 
 _refln_index_l 
 _refln_F_squared_calc 
 _refln_F_squared_meas 
 _refln_F_squared_sigma 
 _refln_observed_status 
   4   0   0      335.48      369.53     43.20 o 
   6   0   0      186.93      104.57     65.33 o 
   8   0   0      563.59      592.52    110.80 o 
  10   0   0     3148.21     2913.41    326.82 o 
  12   0   0    33437.62    33623.43    812.14 o 
  14   0   0     1493.64      929.35    158.57 o 
  16   0   0    25815.53    25954.70    720.06 o 
  18   0   0    19266.35    18111.93    596.60 o 
  20   0   0     5113.23     5223.44    338.28 o 
  22   0   0     4962.96     4875.78    404.87 o 
  24   0   0       17.29      529.37    298.96 o 
  26   0   0     2547.95     2012.90    463.23 o 
  28   0   0      273.80     -100.82    315.36 o 
  30   0   0     2173.76     1961.55    546.58 o 
   1   1   0     2797.93     2773.13     50.87 o 
   3   1   0    57875.21    56626.95    642.68 o 
   5   1   0     1012.71     1080.01     66.52 o 
   7   1   0      867.99      954.67     65.31 o 
   9   1   0     1878.72     2207.72    110.16 o 
  11   1   0      171.37      161.96     75.90 o 
  13   1   0     4104.27     4144.61    182.72 o 
  15   1   0    28348.25    28972.48    541.87 o 
  17   1   0     4401.29     4148.58    198.43 o 
  19   1   0     6596.50     6495.27    278.10 o 
  21   1   0      823.49     1142.27    255.84 o 
  23   1   0        8.09     -204.92    136.61 o 
  25   1   0       44.54      -87.77    191.60 o 
  27   1   0       54.30      239.45    456.91 o 
  29   1   0      525.78      661.96    278.83 o 
   0   2   0     6092.21     6524.12    231.90 o 
   2   2   0     1591.95     1450.78     51.97 o 
   4   2   0      447.96      498.87     51.65 o 
   6   2   0     8774.34     8805.69    153.29 o 
   8   2   0     2282.47     2610.33     88.10 o 
  10   2   0      468.55      591.63     92.14 o 
  12   2   0      234.95      170.82     68.01 o 
  14   2   0      415.47      534.80     86.88 o 
  16   2   0     6945.87     7277.61    246.85 o 
  18   2   0      810.41      754.59    163.24 o 
  20   2   0     3395.27     3843.52    260.01 o 
  22   2   0       86.80       71.85    160.24 o 
  24   2   0       39.44     -181.81    163.96 o 
  26   2   0       65.22     -182.09    174.83 o 
  28   2   0      478.57      616.84    280.46 o 
   1   3   0    14680.99    14116.34    256.09 o 
   3   3   0    25799.47    26545.75    444.02 o 
   5   3   0     6082.05     6007.70    122.24 o 
   7   3   0     1080.14     1431.56     83.28 o 
   9   3   0      463.99      579.79     64.69 o 
  11   3   0     1703.24     1691.27     94.42 o 
  13   3   0     6489.23     6678.33    219.09 o 
  15   3   0    16992.90    16277.79    459.48 o 
  17   3   0     5101.55     5088.79    426.51 o 
  19   3   0     4821.42     5524.28    298.92 o 
  21   3   0     4614.51     4929.88    303.27 o 
  23   3   0        6.88      -75.56    159.15 o 
  25   3   0       29.51      -79.91    192.93 o 
  27   3   0     1675.26     2001.39    612.98 o 
   0   4   0    11288.08    11168.81    953.49 o 
   2   4   0    21068.58    22334.44    519.99 o 
   4   4   0     6224.20     5890.34    356.97 o 
   6   4   0     3286.47     3304.39    153.58 o 
   8   4   0     1427.58     1551.58    147.17 o 
  10   4   0     4836.25     5089.51    181.76 o 
  12   4   0     4854.28     4585.80    186.98 o 
  14   4   0     7027.44     6721.66    628.13 o 
  16   4   0     3319.81     3771.09    240.47 o 
  18   4   0     5581.23     5657.13    624.01 o 
  20   4   0     5020.65     5142.25    307.92 o 
  22   4   0      973.71     1300.21    227.46 o 
  24   4   0       43.56       -7.81    240.73 o 
   1   5   0      455.39      252.25    226.29 o 
   3   5   0      536.11      613.02    197.13 o 
   5   5   0     4323.33     3422.00    371.01 o 
   7   5   0      159.50      132.15    146.41 o 
   9   5   0      236.20      127.86    152.55 o 
  11   5   0      119.30      238.00    252.41 o 
  13   5   0      341.74      473.71    281.81 o 
  15   5   0        5.77       46.32    276.58 o 
  17   5   0      794.77     -135.40    293.23 o 
  19   5   0     1219.94     1056.89    396.83 o 
  21   5   0       11.13     1045.30    428.82 o 
   0   6   0       76.90     -131.19    548.86 o 
   2   6   0     1017.64      742.39    196.04 o 
   4   6   0     4781.65     4419.60    294.01 o 
   6   6   0      541.05      691.17    196.61 o 
   8   6   0      461.42      532.71    197.40 o 
  10   6   0      346.51      650.91    295.15 o 
  12   6   0     3754.04     3994.43    444.71 o 
  14   6   0      785.82      704.29    336.60 o 
  16   6   0     1231.73      847.95    517.14 o 
   1   7   0     1833.29     2074.80    280.73 o 
   3   7   0     2602.69     2704.21    435.74 o 
   5   7   0     2878.52     3325.95    362.31 o 
 -29   1   1       41.05      -28.28    214.38 o 
 -27   1   1     1109.00      617.03    245.71 o 
 -25   1   1     3925.91     4190.64    389.59 o 
 -23   1   1      699.53      698.36    191.20 o 
 -21   1   1     6813.85     6746.89    322.68 o 
 -19   1   1    13853.94    13644.69    364.18 o 
 -17   1   1     3036.07     2854.54    173.40 o 
 -15   1   1     7685.61     8036.98    244.76 o 
 -13   1   1     1658.02     1693.86    121.55 o 
 -11   1   1     5771.16     5692.30    176.70 o 
  -9   1   1     7529.28     7175.87    169.82 o 
  -7   1   1    65309.26    63267.89    790.97 o 
  -5   1   1    28938.38    28310.75    347.07 o 
  -3   1   1    44704.13    44603.86    510.56 o 
  -1   1   1     1932.71     1821.77     35.78 o 
   1   1   1    10424.62    10920.51    130.35 o 
   3   1   1    18511.28    18489.86    289.48 o 
   5   1   1    34984.61    35196.62    457.02 o 
   7   1   1      669.77      635.12     66.34 o 
   9   1   1    46092.05    45846.86    656.54 o 
  11   1   1    19795.92    19530.15    376.49 o 
  13   1   1     8024.60     7960.73    234.10 o 
  15   1   1     1660.73     1594.36    141.97 o 
  17   1   1      927.61      985.94    136.29 o 
  19   1   1      944.39      750.80    150.57 o 
  21   1   1       12.00      136.79    153.07 o 
  23   1   1       70.06       40.15    252.44 o 
  25   1   1     3624.26     3585.08    328.28 o 
  27   1   1     6205.09     7498.09    541.90 o 
  29   1   1      894.40      716.87    295.51 o 
 -28   2   1      725.84      922.96    278.67 o 
 -26   2   1     2199.48     2354.72    696.19 o 
 -24   2   1    10445.38    10352.90    437.97 o 
 -22   2   1     6118.80     6918.07    350.83 o 
 -20   2   1     2311.22     2476.18    228.64 o 
 -18   2   1     6209.03     6071.01    288.09 o 
 -16   2   1     8893.47     9017.13    222.94 o 
 -14   2   1        5.38       11.52     63.36 o 
 -12   2   1      217.78      406.94     63.92 o 
 -10   2   1    13494.19    12785.09    243.11 o 
  -8   2   1    13462.62    13297.80    199.88 o 
  -6   2   1    53855.14    54225.93    643.97 o 
  -4   2   1    38340.05    37120.42    449.21 o 
  -2   2   1    39617.74    39872.19    507.69 o 
   0   2   1     5182.94     5159.78    103.50 o 
   2   2   1     1187.90     1180.56     47.75 o 
   4   2   1     1222.89     1444.42     57.86 o 
   6   2   1      216.79      432.92     49.38 o 
   8   2   1    30111.61    29935.59    422.28 o 
  10   2   1    39535.70    38430.27    632.37 o 
  12   2   1    20864.74    20618.43    378.15 o 
  14   2   1    18009.73    16894.27    372.42 o 
  16   2   1     3258.75     3315.28    198.01 o 
  18   2   1     5739.44     6056.41    297.70 o 
  20   2   1      923.31      924.68    187.03 o 
  22   2   1     1107.96     1445.45    218.54 o 
  24   2   1     3452.38     4296.82    346.80 o 
  26   2   1     1730.78     2569.82    621.36 o 
  28   2   1     2936.98     4011.43    718.37 o 
 -27   3   1      746.27      730.25    351.66 o 
 -25   3   1      668.94      716.96    285.61 o 
 -23   3   1      791.37      980.64    235.82 o 
 -21   3   1     2093.29     1904.96    220.76 o 
 -19   3   1     3568.19     3645.85    248.93 o 
 -17   3   1      728.96      809.85    227.78 o 
 -15   3   1      734.26      703.29    140.05 o 
 -13   3   1       57.34       25.06     71.37 o 
 -11   3   1     4198.57     4225.52    128.75 o 
  -9   3   1     1749.03     1767.17     87.12 o 
  -7   3   1     3609.80     3806.95    103.22 o 
  -5   3   1    13559.70    13514.08    270.29 o 
  -3   3   1      124.38      146.35     64.09 o 
  -1   3   1     9216.22     9256.21    217.92 o 
   1   3   1     1716.56     1609.13     89.93 o 
   3   3   1    11289.54    11629.15    187.80 o 
   5   3   1     3344.00     3556.93    101.07 o 
   7   3   1    15280.82    15953.81    266.74 o 
   9   3   1     1066.96      957.54     83.69 o 
  11   3   1      555.48      489.34     90.37 o 
  13   3   1     9410.01     9242.55    270.12 o 
  15   3   1     1248.48      963.91    197.55 o 
  17   3   1      795.23      837.10    166.63 o 
  19   3   1      427.43      184.33    151.14 o 
  21   3   1     1917.88     1216.53    262.80 o 
  23   3   1       59.65       -2.56    152.63 o 
  25   3   1      654.45      271.91    276.95 o 
 -24   4   1       10.97        4.51    228.70 o 
 -22   4   1     1134.52      871.75    212.56 o 
 -20   4   1     1716.92     1712.65    219.48 o 
 -18   4   1     6452.09     6085.12    354.90 o 
 -16   4   1     1922.91     1900.81    187.41 o 
 -14   4   1     2050.69     2584.11    176.80 o 
 -12   4   1     1098.65      811.49    160.56 o 
 -10   4   1      112.17       43.42     80.96 o 
  -8   4   1       16.97       80.77     67.91 o 
  -6   4   1      389.73      446.77     93.07 o 
  -4   4   1     1149.53     1071.79    139.14 o 
  -2   4   1     2647.30     2688.20    141.00 o 
   0   4   1     7656.49     8053.51    213.74 o 
   2   4   1      747.38      613.81    113.90 o 
   4   4   1      192.05      163.02     84.38 o 
   6   4   1     2241.42     2306.43    130.63 o 
   8   4   1     2431.13     2473.46    143.10 o 
  10   4   1      571.80      508.44    122.97 o 
  12   4   1    12500.16    12562.59    465.58 o 
  14   4   1      203.75      204.56    129.76 o 
  16   4   1       70.48     -118.30    130.47 o 
  18   4   1       16.41     -206.93    137.95 o 
  20   4   1      158.99      335.74    193.28 o 
  22   4   1      160.90      374.75    264.76 o 
  24   4   1     1481.32     1603.97    451.67 o 
 -21   5   1     4237.62     4515.01    533.42 o 
 -19   5   1     2931.13     3848.67    757.63 o 
 -17   5   1     2141.74     2242.34    389.90 o 
 -15   5   1     2241.49     2060.74    360.62 o 
 -13   5   1       73.48      136.06    219.58 o 
 -11   5   1     1367.74     1194.36    229.89 o 
  -9   5   1     6136.78     6324.17    300.82 o 
  -7   5   1     5532.60     5850.29    292.41 o 
  -5   5   1    11535.83    10821.81    500.82 o 
  -3   5   1    22784.36    21503.85    570.53 o 
  -1   5   1     3557.45     3644.05    239.80 o 
   1   5   1      112.84     -112.77    155.22 o 
   3   5   1      730.90     1046.17    175.19 o 
   5   5   1      530.07      154.20    225.57 o 
   7   5   1     4726.71     4988.87    298.70 o 
   9   5   1     3369.69     2957.90    322.81 o 
  11   5   1     2024.90     1991.73    323.79 o 
  13   5   1     6131.68     6806.63    503.11 o 
  15   5   1     9109.31     8990.39    981.85 o 
  17   5   1      442.60      876.47    608.55 o 
  19   5   1       77.42      442.85    307.86 o 
 -16   6   1      233.50      -16.91    508.80 o 
 -14   6   1       75.57       80.93    295.28 o 
 -12   6   1     1003.49     1122.81    277.40 o 
 -10   6   1       74.36       -6.53    201.86 o 
  -8   6   1     7515.32     7028.84    428.01 o 
  -6   6   1     2374.00     2480.55    253.89 o 
  -4   6   1      602.14      434.96    192.17 o 
  -2   6   1     6811.33     6335.71    336.68 o 
   0   6   1     6365.11     6547.08    343.21 o 
   2   6   1       90.05       70.18    169.37 o 
   4   6   1     1092.47      795.61    200.60 o 
   6   6   1      215.93       78.04    172.66 o 
   8   6   1     1416.94     1285.42    667.83 o 
  10   6   1     4039.50     3607.06    414.86 o 
  12   6   1     3002.07     3962.83    456.15 o 
  14   6   1     1482.35     1705.47    383.59 o 
  -5   7   1     1451.93     1072.24    295.63 o 
  -3   7   1      205.55      193.73    197.65 o 
  -1   7   1      133.04      133.59    197.24 o 
   1   7   1      498.55      294.79    240.50 o 
   3   7   1      140.64      319.50    241.42 o 
   5   7   1       20.58      143.45    315.93 o 
 -30   0   2     5190.34     5046.36    686.38 o 
 -28   0   2      150.54      119.64    300.58 o 
 -26   0   2     4772.87     4950.38    595.24 o 
 -24   0   2    12788.32    13568.67   1066.40 o 
 -22   0   2    12980.02    13162.15    540.19 o 
 -20   0   2       23.68       69.92    154.46 o 
 -18   0   2     2881.66     3031.74    252.42 o 
 -16   0   2    12224.06    12081.76    484.44 o 
 -14   0   2    31105.55    30204.56    957.10 o 
 -12   0   2    22756.35    21599.92    571.37 o 
 -10   0   2    27017.35    25833.25    543.50 o 
  -8   0   2    38488.98    37716.01    872.07 o 
  -6   0   2    75381.60    74889.39   1140.12 o 
  -4   0   2    14018.39    14465.52    318.64 o 
  -2   0   2     3469.29     3723.63     92.24 o 
   0   0   2    11683.32    12037.29    199.26 o 
   2   0   2    17131.17    16820.80    318.87 o 
   4   0   2     6236.69     6185.93    172.39 o 
   6   0   2    34592.32    32254.67    731.42 o 
   8   0   2    28434.87    27865.16    580.45 o 
  10   0   2    41267.45    39122.72    902.71 o 
  12   0   2    23585.22    23935.00    641.86 o 
  14   0   2       93.67       31.40    154.35 o 
  16   0   2       54.38      -23.34    181.95 o 
  18   0   2     8627.79     9424.19    432.68 o 
  20   0   2     5571.29     5488.19    412.75 o 
  22   0   2    13145.47    13677.63    673.17 o 
  24   0   2     2024.32     1819.59    451.94 o 
  26   0   2      307.14      208.36    356.77 o 
  28   0   2     3599.00     4503.01    681.81 o 
 -29   1   2     1003.49      905.18    277.54 o 
 -27   1   2     2359.70     2500.58    347.58 o 
 -25   1   2      755.26     1082.30    314.65 o 
 -23   1   2     4947.86     5078.99    307.37 o 
 -21   1   2     3085.96     3143.73    223.97 o 
 -19   1   2     1274.97     1220.60    188.69 o 
 -17   1   2     2976.57     3150.02    176.04 o 
 -15   1   2     2499.78     2367.17    145.73 o 
 -13   1   2       80.13       74.59     69.48 o 
 -11   1   2    14517.22    14881.13    257.84 o 
  -9   1   2    18397.98    18128.56    279.51 o 
  -7   1   2    14597.92    14880.83    226.87 o 
  -5   1   2    24681.12    24055.83    321.49 o 
  -3   1   2    33566.98    35208.86    475.12 o 
  -1   1   2     2288.40     2408.00     72.97 o 
   1   1   2    15907.66    16249.98    252.29 o 
   3   1   2   104248.88   102152.34   1297.32 o 
   5   1   2      807.06      879.75     70.97 o 
   7   1   2    15856.46    15609.02    296.06 o 
   9   1   2     5031.89     4743.44    156.73 o 
  11   1   2     3844.00     3649.19    147.02 o 
  13   1   2     1759.28     1787.39    134.44 o 
  15   1   2        8.40      -38.32     98.24 o 
  17   1   2      133.39      145.92    115.82 o 
  19   1   2     3403.59     3433.14    225.74 o 
  21   1   2     2109.44     2119.27    235.04 o 
  23   1   2     4428.94     4438.06    340.95 o 
  25   1   2      816.08      816.31    239.34 o 
  27   1   2      795.43      527.80    238.61 o 
 -28   2   2      400.54      538.40    257.40 o 
 -26   2   2       48.62      -75.06    198.80 o 
 -24   2   2     3773.63     3372.92    278.54 o 
 -22   2   2      318.78      391.01    173.31 o 
 -20   2   2      450.41      386.69    153.05 o 
 -18   2   2      341.01      485.58    138.36 o 
 -16   2   2       22.98       42.15     90.66 o 
 -14   2   2     1712.43     1748.87    118.45 o 
 -12   2   2     1984.82     1918.53    120.92 o 
 -10   2   2       20.62      -12.97     43.29 o 
  -8   2   2     3736.86     4102.91    101.99 o 
  -6   2   2    14814.71    14988.38    255.50 o 
  -4   2   2        4.38      -12.70     32.88 o 
  -2   2   2    11160.81    11427.42    242.44 o 
   0   2   2     6753.13     7355.43    130.23 o 
   2   2   2    14905.72    16109.43    236.39 o 
   4   2   2     1480.53     1631.18     81.72 o 
   6   2   2     1592.29     1677.33     76.79 o 
   8   2   2      635.23      525.51     73.25 o 
  10   2   2       22.09       25.06     66.87 o 
  12   2   2       66.43      -25.25     75.43 o 
  14   2   2      229.00      256.89    111.69 o 
  16   2   2      239.12      425.27    133.67 o 
  18   2   2      104.48     -128.78    137.27 o 
  20   2   2      726.80      895.50    195.09 o 
  22   2   2      587.81      582.34    331.74 o 
  24   2   2      158.96      470.12    205.35 o 
  26   2   2       82.61     -268.04    278.38 o 
 -27   3   2     2248.72     2550.03    535.16 o 
 -25   3   2     3764.44     3144.24    527.23 o 
 -23   3   2      401.50      245.12    169.40 o 
 -21   3   2     9204.67     8911.38    479.60 o 
 -19   3   2      202.42      467.59    150.94 o 
 -17   3   2      624.64      396.94    111.32 o 
 -15   3   2     2275.22     2492.68    169.52 o 
 -13   3   2     4818.89     4509.42    184.69 o 
 -11   3   2    10759.53    10676.22    203.74 o 
  -9   3   2    34715.44    34262.86    518.75 o 
  -7   3   2    18352.51    18407.25    289.20 o 
  -5   3   2     7709.59     7495.25    149.70 o 
  -3   3   2     2233.52     2275.76     91.19 o 
  -1   3   2      144.79      151.38     78.16 o 
   1   3   2    11789.10    12252.14    215.46 o 
   3   3   2     2099.18     1934.36    110.26 o 
   5   3   2    36459.52    37806.13    591.13 o 
   7   3   2    20924.64    20928.99    351.71 o 
   9   3   2    14946.35    15686.43    301.53 o 
  11   3   2     2814.74     3297.41    153.26 o 
  13   3   2      290.28      288.84    104.58 o 
  15   3   2      426.85      368.29    113.80 o 
  17   3   2     7392.64     7023.87    322.77 o 
  19   3   2     2164.28     2391.71    398.57 o 
  21   3   2     2068.88     2759.49    254.50 o 
  23   3   2     2512.27     2460.76    295.52 o 
  25   3   2     2027.31     1530.94    245.41 o 
 -24   4   2     2460.16     2811.19    315.77 o 
 -22   4   2      912.10      844.25    199.47 o 
 -20   4   2      173.59      252.90    157.43 o 
 -18   4   2        1.98      225.52    132.96 o 
 -16   4   2      600.11      642.28    147.65 o 
 -14   4   2     6862.43     7218.88    333.25 o 
 -12   4   2    15679.69    16412.63    393.49 o 
 -10   4   2    14869.86    14789.55    313.19 o 
  -8   4   2     6089.02     5324.72    339.21 o 
  -6   4   2     2604.22     2434.07    139.17 o 
  -4   4   2    11077.46    10826.93    247.38 o 
  -2   4   2      233.28      247.21     87.59 o 
   0   4   2     1520.10     1488.24    118.70 o 
   2   4   2     3798.08     3944.63    166.97 o 
   4   4   2    10624.21    10873.22    250.30 o 
   6   4   2    12278.07    12034.98    283.11 o 
   8   4   2    14931.85    14673.76    479.36 o 
  10   4   2     3787.00     4153.44    182.18 o 
  12   4   2     5413.18     5633.91    223.27 o 
  14   4   2      143.28      -38.03    145.84 o 
  16   4   2       10.50     -228.71    152.47 o 
  18   4   2      490.03      704.01    185.28 o 
  20   4   2     2437.22     2908.53    301.40 o 
  22   4   2     4808.56     5717.52    613.25 o 
 -21   5   2        3.26      151.35    341.12 o 
 -19   5   2      348.47      -71.04    309.21 o 
 -17   5   2      467.02       71.57    226.88 o 
 -15   5   2      881.38      922.97    294.03 o 
 -13   5   2      425.75      408.72    213.48 o 
 -11   5   2     3175.50     2813.90    350.96 o 
  -9   5   2      436.49      239.22    150.67 o 
  -7   5   2     2058.92     2016.91    201.26 o 
  -5   5   2        8.96      142.28    138.67 o 
  -3   5   2       29.62       88.04    140.35 o 
  -1   5   2      669.83      475.01    153.12 o 
   1   5   2      110.81       55.59    142.77 o 
   3   5   2     4510.21     4429.07    297.30 o 
   5   5   2      870.67      949.77    194.91 o 
   7   5   2      609.26      474.76    172.07 o 
   9   5   2     1039.20     1281.41    214.20 o 
  11   5   2     2545.28     2326.67    347.75 o 
  13   5   2      332.65      940.91    300.93 o 
  15   5   2       59.84      317.19    280.87 o 
  17   5   2      611.38      923.61    318.01 o 
  19   5   2      181.28     -199.11    438.77 o 
 -16   6   2      154.01      608.36    328.60 o 
 -14   6   2      830.03     1561.63    306.61 o 
 -12   6   2      783.48      506.93    234.05 o 
 -10   6   2     2730.83     2793.50    318.93 o 
  -8   6   2      389.51      290.50    232.85 o 
  -6   6   2     2805.50     2539.74    281.76 o 
  -4   6   2       76.24      145.15    168.70 o 
  -2   6   2      375.36      214.30    203.02 o 
   0   6   2      306.10       30.20    196.17 o 
   2   6   2      551.05      769.24    225.41 o 
   4   6   2     1957.93     2072.56    339.60 o 
   6   6   2     3329.43     3786.95    537.97 o 
   8   6   2      154.92      115.99    213.46 o 
  10   6   2     1407.73     1217.85    420.08 o 
  12   6   2       21.59     -252.56    250.76 o 
  14   6   2        7.56      110.46    523.19 o 
  -5   7   2     1114.73     1450.65    302.01 o 
  -3   7   2       89.27      -48.85    236.98 o 
  -1   7   2      164.36       57.46    352.00 o 
   1   7   2      262.45      -68.19    227.45 o 
   3   7   2     1303.69     1463.50    280.35 o 
 -31   1   3     2129.22     1810.77    467.27 o 
 -29   1   3     3878.95     3852.15    662.59 o 
 -27   1   3     1730.14     1453.67    297.64 o 
 -25   1   3       42.78      143.96    182.47 o 
 -23   1   3        5.65      -84.69    136.19 o 
 -21   1   3      569.70      633.67    154.21 o 
 -19   1   3     3344.59     3475.66    202.87 o 
 -17   1   3     5406.14     5527.19    239.49 o 
 -15   1   3     5759.84     5612.68    181.65 o 
 -13   1   3    44455.20    44319.30    611.70 o 
 -11   1   3     5048.14     4842.58    141.79 o 
  -9   1   3     7587.78     7624.95    154.71 o 
  -7   1   3      174.67      107.99     46.68 o 
  -5   1   3    12213.89    11701.12    259.11 o 
  -3   1   3     1271.11     1324.26     64.23 o 
  -1   1   3     1495.33     1282.48    120.78 o 
   1   1   3    12601.47    12580.07    194.26 o 
   3   1   3   144258.33   145455.33   1985.08 o 
   5   1   3    11783.70    11420.99    208.33 o 
   7   1   3     1186.45     1096.91     81.64 o 
   9   1   3     3929.95     4078.41    142.01 o 
  11   1   3     1009.55     1102.04    104.34 o 
  13   1   3     5710.24     5927.52    214.13 o 
  15   1   3     3415.56     3497.16    213.96 o 
  17   1   3     8242.66     8024.82    380.80 o 
  19   1   3    11667.51    11261.45    699.60 o 
  21   1   3     2331.61     2527.59    311.26 o 
  23   1   3       34.88     -152.92    187.01 o 
  25   1   3      582.22      404.35    210.93 o 
  27   1   3      483.82      282.27    270.28 o 
 -30   2   3     1068.75     1216.11    326.73 o 
 -28   2   3     4702.34     5545.89    502.58 o 
 -26   2   3     1011.45     1126.48    241.29 o 
 -24   2   3      766.91      502.45    213.28 o 
 -22   2   3     1385.06     1735.18    340.75 o 
 -20   2   3     1914.93     2144.30    192.92 o 
 -18   2   3     5949.18     5478.57    390.44 o 
 -16   2   3    27359.45    27026.58    513.04 o 
 -14   2   3    20007.69    18799.95    339.22 o 
 -12   2   3    38652.32    37988.46    576.96 o 
 -10   2   3     2866.91     2424.19    107.24 o 
  -8   2   3      461.42      427.05     60.06 o 
  -6   2   3      439.34      321.36     50.39 o 
  -4   2   3     3180.66     3062.86    109.07 o 
  -2   2   3    47601.11    47661.82    637.05 o 
   0   2   3    16715.81    15660.51    258.55 o 
   2   2   3    35174.71    35121.84    490.94 o 
   4   2   3    49123.95    49125.02    673.37 o 
   6   2   3    35128.92    34751.63    610.35 o 
   8   2   3      886.14     1097.28    119.45 o 
  10   2   3     3481.91     3639.86    142.75 o 
  12   2   3      191.33        8.52     79.95 o 
  14   2   3     4863.36     4649.23    268.02 o 
  16   2   3     7230.74     8004.69    307.47 o 
  18   2   3     4179.66     4390.76    309.40 o 
  20   2   3     6887.04     7122.42    482.54 o 
  22   2   3     3651.85     3639.31    635.43 o 
  24   2   3     1811.81     1595.38    272.32 o 
  26   2   3      226.52      513.71    229.03 o 
 -27   3   3      172.89      134.90    266.73 o 
 -25   3   3      246.37       18.72    207.94 o 
 -23   3   3      624.56      754.96    174.05 o 
 -21   3   3      883.27     1046.31    180.05 o 
 -19   3   3       33.80      -35.84    116.68 o 
 -17   3   3     5352.80     4796.21    247.92 o 
 -15   3   3     1897.15     1911.89    146.41 o 
 -13   3   3     2791.22     2624.37    146.60 o 
 -11   3   3      860.84     1021.55     94.67 o 
  -9   3   3    17156.33    17210.52    305.80 o 
  -7   3   3      841.30     1008.03     72.20 o 
  -5   3   3     9768.35    10307.44    195.97 o 
  -3   3   3     3730.50     3761.88    144.81 o 
  -1   3   3     5740.84     5440.84    128.31 o 
   1   3   3     3412.99     3688.55    113.81 o 
   3   3   3      103.80       -9.89     52.53 o 
   5   3   3     1810.65     1811.91     97.55 o 
   7   3   3    11017.41    10657.82    231.55 o 
   9   3   3      772.70      733.13     91.64 o 
  11   3   3       48.84      -30.42     83.72 o 
  13   3   3     1045.60      953.37    149.93 o 
  15   3   3      185.96       71.51    111.96 o 
  17   3   3     8842.60     8763.25    429.81 o 
  19   3   3       25.45     -104.58    148.61 o 
  21   3   3      790.74     1101.44    236.80 o 
  23   3   3     1436.60     1043.97    249.99 o 
  25   3   3      412.64      161.45    215.93 o 
 -26   4   3      158.40       27.42    421.96 o 
 -24   4   3      910.09     1106.91    374.44 o 
 -22   4   3      141.98      191.22    161.00 o 
 -20   4   3        5.95     -144.87    139.16 o 
 -18   4   3      413.83      429.49    149.34 o 
 -16   4   3      112.94      157.37    116.59 o 
 -14   4   3     2853.39     3023.80    183.41 o 
 -12   4   3     4389.02     4008.98    189.89 o 
 -10   4   3     2858.95     2528.12    145.55 o 
  -8   4   3      380.57      376.42     82.07 o 
  -6   4   3      145.93      185.35     84.19 o 
  -4   4   3     1614.32     1888.95    111.06 o 
  -2   4   3     1530.15     1719.65    152.06 o 
   0   4   3     7174.62     7223.43    236.67 o 
   2   4   3      408.04      505.97     87.10 o 
   4   4   3     2305.00     2455.80    125.45 o 
   6   4   3     1044.94     1031.20    144.86 o 
   8   4   3      139.64       31.01     86.67 o 
  10   4   3        3.55      -35.05     94.41 o 
  12   4   3       15.02        1.67    101.21 o 
  14   4   3      264.96      305.14    165.89 o 
  16   4   3     2909.40     3134.70    241.52 o 
  18   4   3     1630.38     1546.55    218.95 o 
  20   4   3      424.01      476.64    398.16 o 
  22   4   3        3.50       68.25    198.87 o 
 -21   5   3      805.63      566.56    393.06 o 
 -19   5   3     2927.77     3645.49    367.01 o 
 -17   5   3     8443.43     7628.47    498.70 o 
 -15   5   3     4481.01     4858.97    375.66 o 
 -13   5   3      546.91      731.30    220.85 o 
 -11   5   3     7992.45     7090.01    390.47 o 
  -9   5   3     1392.57     1553.65    222.37 o 
  -7   5   3      311.51       99.43    170.24 o 
  -5   5   3      708.45      731.57    189.90 o 
  -3   5   3       72.97      129.72    160.15 o 
  -1   5   3     9760.24    10055.33    433.06 o 
   1   5   3    26144.77    26693.32    761.50 o 
   3   5   3     3638.91     3756.73    351.62 o 
   5   5   3     2796.03     2819.06    253.25 o 
   7   5   3     5792.43     5913.92    335.75 o 
   9   5   3     1522.12     1981.77    235.60 o 
  11   5   3     2019.80     1428.31    437.56 o 
  13   5   3     2211.71     1373.81    541.20 o 
  15   5   3     5344.40     5291.62    512.30 o 
  17   5   3     1489.92     1791.60    759.10 o 
  19   5   3     3537.53     3854.54    669.71 o 
 -16   6   3     1536.08     2320.74    337.72 o 
 -14   6   3     6356.86     6131.11    430.57 o 
 -12   6   3      610.52     1041.17    230.14 o 
 -10   6   3      966.28      668.99    388.37 o 
  -8   6   3      935.52      972.39    246.02 o 
  -6   6   3       37.66      111.27    221.85 o 
  -4   6   3     1458.51     1384.68    254.72 o 
  -2   6   3     9984.64     9833.67    480.82 o 
   0   6   3     3023.31     2462.81    276.51 o 
   2   6   3      804.13      795.83    237.51 o 
   4   6   3     3549.75     3234.73    450.91 o 
   6   6   3     2104.96     2385.53    273.46 o 
   8   6   3      501.82      673.55    228.99 o 
  10   6   3      465.84      262.27    294.76 o 
  12   6   3       29.92     -422.94    281.96 o 
  14   6   3      875.28     1163.15    397.64 o 
  -5   7   3        6.37     -207.76    216.68 o 
  -3   7   3      299.40      402.47    314.75 o 
  -1   7   3      564.52      414.36    255.04 o 
   1   7   3      693.84      597.20    257.29 o 
 -30   0   4      247.50     -134.96    336.07 o 
 -28   0   4      701.64      378.01    345.74 o 
 -26   0   4      798.37      551.18    699.02 o 
 -24   0   4     7515.55     6886.63    513.72 o 
 -22   0   4    10143.96    10059.21    670.92 o 
 -20   0   4    17546.62    17325.83    743.12 o 
 -18   0   4     9763.98     9394.53    398.59 o 
 -16   0   4     2732.25     2644.97    322.28 o 
 -14   0   4    17224.27    16564.40    398.08 o 
 -12   0   4      567.69      593.70     80.74 o 
 -10   0   4      596.57      761.95     75.79 o 
  -8   0   4    16350.42    16327.62    310.57 o 
  -6   0   4     1989.91     1907.56    108.61 o 
  -4   0   4   147692.53   152664.63   2538.07 o 
  -2   0   4   264088.22   264524.06   4357.77 o 
   0   0   4    16536.32    16519.93    323.59 o 
   2   0   4      857.10     1187.50     84.28 o 
   4   0   4    11055.20    11080.77    274.66 o 
   6   0   4    10379.59    10194.38    313.36 o 
   8   0   4    13591.52    13830.47    503.68 o 
  10   0   4     3445.91     3160.20    210.56 o 
  12   0   4    14311.42    12505.69    459.94 o 
  14   0   4    24920.65    24622.97    705.13 o 
  16   0   4    16962.95    17038.81    806.69 o 
  18   0   4       67.86     -130.01    194.49 o 
  20   0   4     2048.86     2325.83    544.83 o 
  22   0   4        0.55       41.47    224.82 o 
  24   0   4     1441.18      785.56    287.71 o 
  26   0   4      454.06      495.50    399.78 o 
 -31   1   4       87.19       30.10    444.55 o 
 -29   1   4        4.18      -53.75    211.98 o 
 -27   1   4      738.26      705.33    234.92 o 
 -25   1   4      933.37      751.14    214.05 o 
 -23   1   4     4896.94     4579.39    299.93 o 
 -21   1   4     6068.36     6144.18    298.19 o 
 -19   1   4    12575.26    11788.01    395.05 o 
 -17   1   4     5837.91     6069.58    196.61 o 
 -15   1   4     2675.47     2599.32    127.60 o 
 -13   1   4      171.16       27.61     61.91 o 
 -11   1   4      105.64       38.94     50.31 o 
  -9   1   4     9979.48     9987.62    179.97 o 
  -7   1   4    28580.74    27859.29    480.02 o 
  -5   1   4     4594.20     4280.38    116.33 o 
  -3   1   4     3782.16     3874.17    113.49 o 
  -1   1   4     4578.98     4852.07    159.57 o 
   1   1   4    97067.45    97925.59   1352.32 o 
   3   1   4    23180.95    24901.58    370.30 o 
   5   1   4     2901.73     2983.86    102.59 o 
   7   1   4      155.10      185.88     62.42 o 
   9   1   4      127.53      227.53     76.59 o 
  11   1   4    18102.48    18715.44    367.55 o 
  13   1   4    21172.49    21760.06    446.52 o 
  15   1   4     1805.04     1645.10    164.65 o 
  17   1   4     2614.03     2329.83    209.29 o 
  19   1   4      282.83      262.81    143.97 o 
  21   1   4      166.90      126.88    161.49 o 
  23   1   4      104.75       97.55    178.44 o 
  25   1   4      355.72      282.32    224.46 o 
 -30   2   4     1012.68     1061.51    312.10 o 
 -28   2   4      113.09      129.97    215.10 o 
 -26   2   4      208.48      136.39    187.49 o 
 -24   2   4       60.16       -9.17    269.18 o 
 -22   2   4       91.70      -37.11    139.90 o 
 -20   2   4       90.08      128.82    135.66 o 
 -18   2   4      725.37      618.98    127.83 o 
 -16   2   4     1377.28     1455.84    132.20 o 
 -14   2   4     1443.65     1024.62     93.82 o 
 -12   2   4     1556.84     1577.26    114.46 o 
 -10   2   4     2097.69     2122.92    131.53 o 
  -8   2   4     1245.08     1282.44    126.35 o 
  -6   2   4     1282.08     1359.15    123.66 o 
  -4   2   4     1237.91     1264.00     73.10 o 
  -2   2   4       57.89       61.94     55.24 o 
   0   2   4      880.71      887.04     51.45 o 
   2   2   4       12.19       -6.55     61.19 o 
   4   2   4     3801.87     3791.22    130.67 o 
   6   2   4      325.07      318.76     71.81 o 
   8   2   4     6390.04     6686.23    198.11 o 
  10   2   4      113.17       76.71     82.21 o 
  12   2   4     5169.51     5386.67    219.16 o 
  14   2   4     2026.96     2245.84    172.51 o 
  16   2   4       51.00      244.67    132.25 o 
  18   2   4     1048.75      796.60    256.90 o 
  20   2   4      515.64      759.25    209.95 o 
  22   2   4     1290.32     1351.92    245.14 o 
  24   2   4      722.11      699.95    237.70 o 
  26   2   4       13.63      -43.17    210.31 o 
 -27   3   4      613.74      528.22    240.00 o 
 -25   3   4     2467.74     3072.38    315.45 o 
 -23   3   4     4018.32     4272.91    295.80 o 
 -21   3   4     6721.88     7107.72    317.19 o 
 -19   3   4     4210.03     3723.94    215.92 o 
 -17   3   4     9519.85     9362.00    391.51 o 
 -15   3   4     9605.00     9496.10    270.45 o 
 -13   3   4       23.61      129.02     88.89 o 
 -11   3   4       31.14      164.77     70.65 o 
  -9   3   4     1844.46     1617.11     92.27 o 
  -7   3   4    16656.18    16831.44    289.10 o 
  -5   3   4    18113.13    17605.65    318.01 o 
  -3   3   4    10857.18    10237.71    281.97 o 
  -1   3   4    19841.36    18917.12    305.39 o 
   1   3   4    10348.83    10234.80    199.96 o 
   3   3   4      281.98      240.54     61.70 o 
   5   3   4      699.92      784.57     81.04 o 
   7   3   4      280.79      257.19     63.00 o 
   9   3   4     5751.42     5946.05    197.05 o 
  11   3   4    11472.22    11749.25    326.34 o 
  13   3   4     6111.87     6440.93    248.61 o 
  15   3   4     5962.32     6117.35    253.97 o 
  17   3   4     3790.32     4117.23    453.05 o 
  19   3   4     1601.99     1839.22    243.83 o 
  21   3   4       12.27      -81.69    181.97 o 
  23   3   4      172.52      212.12    212.06 o 
 -26   4   4     1051.05      790.47    364.56 o 
 -24   4   4     1815.48     1429.36    338.95 o 
 -22   4   4     2048.00     1825.28    249.53 o 
 -20   4   4     6143.49     6265.66    355.20 o 
 -18   4   4     9196.59     9461.54    330.62 o 
 -16   4   4     2338.06     2320.88    180.25 o 
 -14   4   4     2121.59     2055.52    158.79 o 
 -12   4   4       24.02      -72.42     93.83 o 
 -10   4   4      366.71      298.10     93.70 o 
  -8   4   4     6312.14     5897.80    206.72 o 
  -6   4   4     3990.23     3748.28    151.44 o 
  -4   4   4    23753.39    23342.31    952.54 o 
  -2   4   4    14966.98    14908.60    354.94 o 
   0   4   4     8531.33     8474.08    189.45 o 
   2   4   4     7232.30     7455.08    185.40 o 
   4   4   4      976.04     1094.33    126.02 o 
   6   4   4      342.12      323.24    126.23 o 
   8   4   4     7697.31     7862.88    274.13 o 
  10   4   4     2811.43     2950.87    187.12 o 
  12   4   4     5082.72     5436.44    344.24 o 
  14   4   4     4916.16     5355.83    284.16 o 
  16   4   4     5309.57     5922.29    345.64 o 
  18   4   4     2397.68     2695.93    274.11 o 
  20   4   4      130.76      150.35    177.29 o 
 -21   5   4     2331.17     2395.37    331.13 o 
 -19   5   4      478.25       55.69    237.26 o 
 -17   5   4       11.60      144.31    220.29 o 
 -15   5   4        5.72      -43.99    208.70 o 
 -13   5   4      424.09      428.06    243.45 o 
 -11   5   4      953.35     1024.26    203.59 o 
  -9   5   4      268.54      490.87    191.96 o 
  -7   5   4      667.71      659.66    191.19 o 
  -5   5   4     1126.01     1268.85    204.93 o 
  -3   5   4      204.33       81.34    158.22 o 
  -1   5   4     1737.72     2143.32    236.05 o 
   1   5   4      722.41      425.36    172.54 o 
   3   5   4      694.38      675.49    191.33 o 
   5   5   4      225.33      320.89    178.34 o 
   7   5   4       10.16        7.29    146.00 o 
   9   5   4      201.41      176.93    173.00 o 
  11   5   4     2333.76     1572.78    236.40 o 
  13   5   4       24.39      -17.47    281.09 o 
  15   5   4      461.89      305.86    477.21 o 
  17   5   4      109.10      454.36    425.86 o 
 -16   6   4     2777.09     2921.19    355.83 o 
 -14   6   4     1076.19      747.51    338.22 o 
 -12   6   4      441.85      312.03    232.70 o 
 -10   6   4      244.10      179.91    214.82 o 
  -8   6   4      541.70      640.32    496.33 o 
  -6   6   4     1387.39     1147.64    244.78 o 
  -4   6   4      961.81     1137.74    237.96 o 
  -2   6   4      888.74     1090.69    250.30 o 
   0   6   4     1151.61     1159.15    379.17 o 
   2   6   4     2403.42     2696.96    292.24 o 
   4   6   4       37.39      278.89    196.37 o 
   6   6   4      398.03      329.56    206.51 o 
   8   6   4      887.84      773.18    240.41 o 
  10   6   4     3496.12     3636.10    445.61 o 
  12   6   4      678.14      586.52    346.02 o 
  -3   7   4     2691.79     2971.42    370.95 o 
 -31   1   5      645.46      515.14    281.28 o 
 -29   1   5      672.51     1066.16    252.65 o 
 -27   1   5     3145.81     3679.85    341.07 o 
 -25   1   5     1080.40     1308.38    224.06 o 
 -23   1   5     5552.48     5374.80    315.16 o 
 -21   1   5    11550.85    11057.74    349.85 o 
 -19   1   5     1658.50     1900.21    151.53 o 
 -17   1   5     1015.11     1048.33    149.58 o 
 -15   1   5       60.86       -0.81     69.48 o 
 -13   1   5    17873.76    18546.33    294.18 o 
 -11   1   5    17822.11    16894.63    262.52 o 
  -9   1   5    17800.54    17337.63    346.39 o 
  -7   1   5     2564.28     2430.45     96.57 o 
  -5   1   5    57925.41    60059.95    860.17 o 
  -3   1   5    23169.69    24442.42    397.28 o 
  -1   1   5      832.20      996.27     80.30 o 
   1   1   5     1258.01     1354.68     64.29 o 
   3   1   5     9914.03    10290.49    242.45 o 
   5   1   5    20301.86    20269.91    362.41 o 
   7   1   5     7318.94     7628.43    205.20 o 
   9   1   5    18147.55    18748.68    348.55 o 
  11   1   5     2120.07     2236.13    134.82 o 
  13   1   5     2454.03     2522.35    176.06 o 
  15   1   5      508.51      465.17    137.81 o 
  17   1   5       47.60        7.43    139.33 o 
  19   1   5      339.90      446.09    209.32 o 
  21   1   5     4338.52     4712.77    304.69 o 
  23   1   5     1063.33     1188.49    256.77 o 
  25   1   5     2597.86     2938.96    344.79 o 
 -30   2   5      124.89      380.52    236.10 o 
 -28   2   5     6707.18     7039.72    629.21 o 
 -26   2   5     8531.66     9591.63    482.65 o 
 -24   2   5     4096.51     3928.00    322.38 o 
 -22   2   5      623.85      642.47    140.53 o 
 -20   2   5     8923.26     7746.89    533.23 o 
 -18   2   5     6387.06     6795.06    348.98 o 
 -16   2   5     2158.01     2013.70    189.27 o 
 -14   2   5     3956.69     4092.24    154.73 o 
 -12   2   5     8142.27     8091.36    197.98 o 
 -10   2   5    22891.74    22889.57    405.26 o 
  -8   2   5    25616.66    24321.10    453.56 o 
  -6   2   5    55043.79    55332.50    891.97 o 
  -4   2   5     3005.25     2997.23    145.19 o 
  -2   2   5     2956.66     2586.64    185.25 o 
   0   2   5       71.70       82.13     77.36 o 
   2   2   5       84.99        1.88     44.22 o 
   4   2   5     1615.61     1446.31     92.63 o 
   6   2   5    45072.92    45209.56    710.39 o 
   8   2   5    10955.26    10499.48    294.96 o 
  10   2   5    21883.30    21668.17    432.40 o 
  12   2   5     7179.45     7072.63    256.67 o 
  14   2   5     6083.71     5690.65    246.13 o 
  16   2   5      117.32      105.10    178.94 o 
  18   2   5     1125.56     1144.88    211.89 o 
  20   2   5     3664.19     3927.83    321.99 o 
  22   2   5     1168.02     1396.89    251.24 o 
  24   2   5     2389.32     2430.75    316.04 o 
 -29   3   5     1125.71     1610.95    299.68 o 
 -27   3   5       90.50      -24.60    185.18 o 
 -25   3   5     2776.64     3326.53    317.04 o 
 -23   3   5     5034.60     4906.09    298.49 o 
 -21   3   5       83.98       -0.64    165.19 o 
 -19   3   5       80.61      -11.70    114.98 o 
 -17   3   5      105.99       55.12     98.28 o 
 -15   3   5      258.44      326.53    107.20 o 
 -13   3   5    10843.84    10531.98    317.46 o 
 -11   3   5      830.75      737.72     86.75 o 
  -9   3   5     9149.98     9447.49    207.95 o 
  -7   3   5     3162.65     3344.37    113.71 o 
  -5   3   5     1415.71     1255.76     96.26 o 
  -3   3   5       58.06       -0.50     48.99 o 
  -1   3   5     9225.72     9554.86    190.41 o 
   1   3   5       98.46       34.00     62.05 o 
   3   3   5      748.15      586.92     74.53 o 
   5   3   5     2416.33     2585.55    121.53 o 
   7   3   5     7922.94     7891.35    209.68 o 
   9   3   5     7653.26     6308.44    537.93 o 
  11   3   5     1354.91     1931.03    184.26 o 
  13   3   5      681.94      840.00    137.37 o 
  15   3   5     1302.55     1151.29    155.44 o 
  17   3   5      325.28      645.38    192.83 o 
  19   3   5      153.05      -40.08    177.22 o 
  21   3   5       21.18      171.07    196.66 o 
  23   3   5      763.55      847.56    250.75 o 
 -26   4   5       70.39     -169.43    273.80 o 
 -24   4   5      719.43      461.81    218.38 o 
 -22   4   5     5114.05     4926.54    365.47 o 
 -20   4   5      599.14      545.52    155.25 o 
 -18   4   5       67.56      160.98    118.38 o 
 -16   4   5      372.23      362.83    129.91 o 
 -14   4   5        4.85      -64.27    104.35 o 
 -12   4   5     1288.87     1471.89    133.52 o 
 -10   4   5       24.27      -54.91     84.67 o 
  -8   4   5      249.27      286.43     78.04 o 
  -6   4   5     1041.77     1035.77     81.56 o 
  -4   4   5     1608.81     1744.33    131.14 o 
  -2   4   5    13055.31    13914.80    339.38 o 
   0   4   5      289.23      328.57     71.89 o 
   2   4   5     2975.55     3255.52    181.99 o 
   4   4   5     3668.16     3688.48    182.81 o 
   6   4   5       54.16      -52.81     97.52 o 
   8   4   5     1697.19     1946.02    266.28 o 
  10   4   5     5833.74     6368.20    249.72 o 
  12   4   5       47.07      -63.24    138.15 o 
  14   4   5      964.42      623.46    166.18 o 
  16   4   5      219.80      185.35    168.96 o 
  18   4   5      611.19      365.32    228.46 o 
  20   4   5      159.41      107.32    198.86 o 
 -21   5   5     1014.96     1493.49    387.05 o 
 -19   5   5      694.60      597.14    256.33 o 
 -17   5   5     1910.50     1450.76    265.27 o 
 -15   5   5      724.09      622.53    220.35 o 
 -13   5   5      294.65      316.56    176.07 o 
 -11   5   5     9525.68     9874.31    536.89 o 
  -9   5   5     5578.13     6141.81    352.76 o 
  -7   5   5    21540.32    21754.47    999.71 o 
  -5   5   5     5674.04     5760.71    335.34 o 
  -3   5   5      251.18      125.73    153.94 o 
  -1   5   5      514.78      537.46    173.63 o 
   1   5   5      900.95     1069.77    199.94 o 
   3   5   5     2283.12     2261.71    271.70 o 
   5   5   5     3749.83     3138.09    593.59 o 
   7   5   5     3601.34     4125.28    306.58 o 
   9   5   5     3218.09     3088.61    527.41 o 
  11   5   5     4812.01     4772.24    347.55 o 
  13   5   5     3702.63     3628.90    439.31 o 
  15   5   5        5.48     -333.11    353.81 o 
  17   5   5       25.22      317.25    472.64 o 
 -16   6   5      173.04     -415.76    277.17 o 
 -14   6   5      611.97       40.05    231.72 o 
 -12   6   5      591.74      653.79    262.14 o 
 -10   6   5     4569.68     5259.75    550.00 o 
  -8   6   5     6557.13     6231.22    497.19 o 
  -6   6   5       59.78      -40.08    197.04 o 
  -4   6   5     5954.77     6009.93    389.73 o 
  -2   6   5      860.02      987.01    236.33 o 
   0   6   5        1.25       47.91    195.41 o 
   2   6   5       22.15       46.34    190.32 o 
   4   6   5     2340.05     2649.32    285.28 o 
   6   6   5     1422.33     1445.19    266.79 o 
   8   6   5     5084.59     4248.44    443.22 o 
  10   6   5      939.98      650.29    334.10 o 
 -32   0   6      974.71     1139.40    439.04 o 
 -30   0   6     3791.53     3445.88    569.70 o 
 -28   0   6     3409.73     3612.49    454.74 o 
 -26   0   6     6345.58     5803.98    504.19 o 
 -24   0   6     2594.06     2065.60    350.13 o 
 -22   0   6     1529.66     1155.47    288.08 o 
 -20   0   6       41.26      107.11    234.93 o 
 -18   0   6    17320.00    17041.19    682.86 o 
 -16   0   6    36040.54    34786.80    717.52 o 
 -14   0   6     5471.96     4740.54    175.64 o 
 -12   0   6    19623.05    19228.17    463.14 o 
 -10   0   6    91018.52    93893.33   1879.39 o 
  -8   0   6     4548.93     4457.67    190.06 o 
  -6   0   6     9894.36    10530.17    250.79 o 
  -4   0   6    10464.79    10298.79    285.65 o 
  -2   0   6     5495.01     6639.25    217.72 o 
   0   0   6    25664.47    27151.69    526.82 o 
   2   0   6    18680.11    18331.64    392.11 o 
   4   0   6    30754.76    30857.39    618.24 o 
   6   0   6    19638.06    19661.35    712.43 o 
   8   0   6    26052.54    27461.23    608.27 o 
  10   0   6     2898.99     2948.69    194.04 o 
  12   0   6       76.20      137.18    151.22 o 
  14   0   6     8859.65     8911.81    509.34 o 
  16   0   6     3823.35     4011.58    357.98 o 
  18   0   6     3080.46     2973.98    346.73 o 
  20   0   6     4827.76     5221.28   1307.43 o 
  22   0   6     3443.99     4161.09    448.55 o 
  24   0   6     2998.59     3326.45    430.64 o 
 -31   1   6     1036.59     1152.89    308.65 o 
 -29   1   6     2502.30     2448.33    368.97 o 
 -27   1   6      114.86      312.56    285.12 o 
 -25   1   6     6949.56     6510.05    606.79 o 
 -23   1   6       28.15      -93.59    209.22 o 
 -21   1   6      421.15      221.00    130.02 o 
 -19   1   6     6203.56     6590.31    236.87 o 
 -17   1   6      254.23      185.20     88.97 o 
 -15   1   6     3603.69     3542.70    111.91 o 
 -13   1   6     9652.74     9558.42    192.51 o 
 -11   1   6     6676.77     6274.63    164.57 o 
  -9   1   6    12536.02    12558.94    279.41 o 
  -7   1   6    11224.89    11570.02    213.85 o 
  -5   1   6     5510.14     5571.83    187.60 o 
  -3   1   6     6294.50     6663.54    184.49 o 
  -1   1   6    19404.74    19550.08    321.36 o 
   1   1   6    29437.28    29442.04    433.18 o 
   3   1   6     2935.05     2783.90    104.62 o 
   5   1   6     7510.38     7582.92    197.46 o 
   7   1   6     5241.05     5233.30    173.68 o 
   9   1   6     1048.95     1056.80    111.55 o 
  11   1   6      157.51       34.32     98.18 o 
  13   1   6       57.77       64.82    113.89 o 
  15   1   6      565.42      526.13    148.03 o 
  17   1   6     2511.80     2812.02    336.40 o 
  19   1   6     3260.57     3378.12    262.42 o 
  21   1   6     1058.35     1039.56    209.13 o 
  23   1   6     1589.74     1790.40    283.20 o 
  25   1   6        8.70     -114.87    199.99 o 
 -30   2   6      541.67      516.86    309.53 o 
 -28   2   6      479.90      147.82    218.78 o 
 -26   2   6      682.83      921.15    238.04 o 
 -24   2   6     1013.08      940.38    190.54 o 
 -22   2   6     4605.86     4171.63    251.33 o 
 -20   2   6     2927.13     2953.93    227.58 o 
 -18   2   6        0.79       -1.49     95.68 o 
 -16   2   6      722.48      637.08    111.55 o 
 -14   2   6       90.08      111.26     78.49 o 
 -12   2   6     2494.73     2511.57    118.25 o 
 -10   2   6      866.58      540.95     84.92 o 
  -8   2   6     6193.50     6222.96    210.81 o 
  -6   2   6     1434.81     1770.84    110.06 o 
  -4   2   6      376.37      400.39     76.67 o 
  -2   2   6      105.22       92.47     65.28 o 
   0   2   6     1800.40     2086.08    116.73 o 
   2   2   6       81.93      -41.32     53.71 o 
   4   2   6     4443.34     4865.14    157.95 o 
   6   2   6    27857.06    28653.76    500.34 o 
   8   2   6     1148.48     1125.53    111.86 o 
  10   2   6     1066.88      972.72    129.50 o 
  12   2   6      242.93      138.63    108.90 o 
  14   2   6       74.19       34.71    123.52 o 
  16   2   6      632.16      725.94    179.24 o 
  18   2   6     3263.74     3386.08    408.77 o 
  20   2   6      142.90      278.86    198.41 o 
  22   2   6     1489.25     1415.85    407.42 o 
  24   2   6       50.01      506.24    242.10 o 
 -29   3   6     1302.58     1296.38    288.96 o 
 -27   3   6     2631.96     2968.54    328.65 o 
 -25   3   6     1467.49     1631.88    272.07 o 
 -23   3   6     2300.45     2267.24    227.29 o 
 -21   3   6       27.97      -78.39    119.50 o 
 -19   3   6     2597.17     2430.52    181.93 o 
 -17   3   6      349.44      312.41    109.98 o 
 -15   3   6    10631.72    10992.47    321.96 o 
 -13   3   6    16493.61    16343.24    323.11 o 
 -11   3   6     9408.47     8623.02    210.50 o 
  -9   3   6    13523.25    13702.17    262.55 o 
  -7   3   6      942.08      947.22     92.73 o 
  -5   3   6     1834.07     1987.37     93.14 o 
  -3   3   6     2425.89     2221.61    127.93 o 
  -1   3   6    11384.32    11478.25    219.28 o 
   1   3   6     1799.14     1692.20    136.18 o 
   3   3   6    29276.79    29542.32    466.41 o 
   5   3   6    10217.21    10017.57    233.58 o 
   7   3   6    14106.90    13308.90    316.22 o 
   9   3   6     1266.25     1570.15    132.82 o 
  11   3   6     1241.36     1363.86    151.20 o 
  13   3   6       13.89      -34.18    116.23 o 
  15   3   6     5692.08     5940.70    343.93 o 
  17   3   6     1344.59     1750.72    292.08 o 
  19   3   6     2046.08     2473.75    374.84 o 
  21   3   6     2070.46     2461.33    307.00 o 
 -26   4   6     1316.05     1611.43    301.49 o 
 -24   4   6      227.33       15.31    291.94 o 
 -22   4   6      281.63      110.48    202.65 o 
 -20   4   6        8.94       84.22    124.78 o 
 -18   4   6     7209.92     7438.21    287.88 o 
 -16   4   6     5081.08     4996.37    268.60 o 
 -14   4   6    11916.23    12377.53    423.25 o 
 -12   4   6     7318.22     7324.37    263.24 o 
 -10   4   6     5185.05     4926.39    270.67 o 
  -8   4   6     3964.49     4030.86    142.48 o 
  -6   4   6     1591.39     1678.00    139.99 o 
  -4   4   6      878.14      996.36    113.71 o 
  -2   4   6     4158.24     4295.14    207.57 o 
   0   4   6     2739.17     2847.41    123.10 o 
   2   4   6    17187.02    16766.52    319.14 o 
   4   4   6    13063.01    13080.40    330.85 o 
   6   4   6     1088.68     1040.49    131.36 o 
   8   4   6     1772.33     1915.06    158.09 o 
  10   4   6     6519.47     5420.52    513.50 o 
  12   4   6       55.91      217.72    130.39 o 
  14   4   6     1567.48     1608.39    187.96 o 
  16   4   6      582.66      366.39    201.84 o 
  18   4   6     3106.94     3393.52    317.53 o 
 -21   5   6     1107.33      677.21    346.18 o 
 -19   5   6      442.59      489.58    309.99 o 
 -17   5   6      619.13      389.43    232.40 o 
 -15   5   6      888.56      565.73    274.84 o 
 -13   5   6      118.14      163.31    180.91 o 
 -11   5   6     1849.26     1639.14    341.32 o 
  -9   5   6      846.10      937.93    184.70 o 
  -7   5   6     1255.27     1440.01    214.62 o 
  -5   5   6        7.88       18.77    154.07 o 
  -3   5   6      480.49      552.01    181.10 o 
  -1   5   6     1705.69     1853.57    210.94 o 
   1   5   6     5392.45     5141.53    322.25 o 
   3   5   6      460.65      299.27    176.23 o 
   5   5   6      270.07      106.46    177.35 o 
   7   5   6      168.83      254.47    183.37 o 
   9   5   6     1256.48      378.74    354.79 o 
  11   5   6      252.48      253.23    239.95 o 
 -16   6   6      765.15      744.51    346.56 o 
 -14   6   6     2253.47     2363.41    315.86 o 
 -12   6   6     1650.08     1240.40    378.99 o 
 -10   6   6       36.74     -124.50    252.60 o 
  -8   6   6     1734.06     1424.48    260.14 o 
  -6   6   6      209.82      288.76    210.33 o 
  -4   6   6        2.29     -191.44    206.08 o 
  -2   6   6     1318.55     1295.20    240.68 o 
   0   6   6      278.06      286.16    208.09 o 
   2   6   6     1985.57     1343.19    232.49 o 
   4   6   6      679.55      829.18    207.78 o 
   6   6   6      565.64      227.81    213.37 o 
   8   6   6      263.39      188.19    235.36 o 
  10   6   6       18.96      136.04    394.94 o 
 -31   1   7      827.66     1418.97    293.74 o 
 -29   1   7      400.59      493.70    292.22 o 
 -27   1   7     1681.90     1336.74    224.60 o 
 -25   1   7     2526.30     2320.60    252.24 o 
 -23   1   7      203.18      189.74    137.97 o 
 -21   1   7     5455.11     5575.40    264.65 o 
 -19   1   7     8694.13     8993.64    300.04 o 
 -17   1   7     7169.72     6982.13    190.09 o 
 -15   1   7    16791.21    17031.87    296.53 o 
 -13   1   7      835.24      714.93     73.15 o 
 -11   1   7     4285.60     4218.16    169.56 o 
  -9   1   7      416.87      532.36     77.13 o 
  -7   1   7     8081.55     7759.92    159.95 o 
  -5   1   7     5490.34     5163.84    126.99 o 
  -3   1   7    14819.83    14173.34    237.32 o 
  -1   1   7    26131.16    26466.01    396.24 o 
   1   1   7     6931.27     6555.67    156.52 o 
   3   1   7    11272.19    11244.60    227.82 o 
   5   1   7      685.96      656.85     84.19 o 
   7   1   7     1903.77     1785.88    120.85 o 
   9   1   7     4049.49     4153.95    180.06 o 
  11   1   7     6021.77     5923.08    260.84 o 
  13   1   7      643.72      447.34    167.02 o 
  15   1   7    12678.99    12644.24    538.19 o 
  17   1   7     7554.80     6843.67    335.00 o 
  19   1   7      242.52      309.98    174.85 o 
  21   1   7        8.84       24.67    165.31 o 
  23   1   7      118.92      203.66    265.42 o 
 -30   2   7     1773.44      897.31    275.04 o 
 -28   2   7      444.95      542.35    226.10 o 
 -26   2   7       10.25       72.25    167.20 o 
 -24   2   7      711.29      770.99    179.99 o 
 -22   2   7     4002.02     4376.96    241.95 o 
 -20   2   7    10793.69    10881.76    345.83 o 
 -18   2   7    11852.08    11560.33    316.11 o 
 -16   2   7    19795.28    18697.34    500.74 o 
 -14   2   7     6820.60     6612.17    195.60 o 
 -12   2   7    10587.77    10908.29    238.07 o 
 -10   2   7     5762.89     6300.92    198.90 o 
  -8   2   7     1085.52     1350.85     92.16 o 
  -6   2   7    14981.14    15310.41    335.33 o 
  -4   2   7    29719.67    30195.29    555.58 o 
  -2   2   7    10475.39     9636.24    249.69 o 
   0   2   7    32140.77    30836.43    503.62 o 
   2   2   7    22087.43    22310.72    389.78 o 
   4   2   7     9595.43     9581.12    234.62 o 
   6   2   7     3370.98     3374.48    154.58 o 
   8   2   7     1297.78     1424.61    126.76 o 
  10   2   7      743.08      839.51    131.79 o 
  12   2   7     9142.92     8683.69    330.39 o 
  14   2   7     3721.40     3796.05    245.02 o 
  16   2   7     1262.05     1383.78    199.14 o 
  18   2   7     6906.97     7500.38    408.76 o 
  20   2   7     1653.32     1669.57    358.80 o 
  22   2   7      383.05      294.36    235.03 o 
 -29   3   7        7.59       83.93    216.68 o 
 -27   3   7      432.54      411.35    194.31 o 
 -25   3   7     1082.00     1063.21    340.95 o 
 -23   3   7     1652.87     1903.41    215.40 o 
 -21   3   7      223.08      236.49    146.82 o 
 -19   3   7       86.07       61.69    115.28 o 
 -17   3   7     7741.63     7795.30    293.14 o 
 -15   3   7     5434.57     5552.45    207.23 o 
 -13   3   7      584.80      335.49     90.10 o 
 -11   3   7      278.73      498.32     93.15 o 
  -9   3   7     2454.05     2677.76    143.58 o 
  -7   3   7      882.13     1013.57     92.88 o 
  -5   3   7     6043.15     6410.67    193.06 o 
  -3   3   7     2384.51     2536.30    144.31 o 
  -1   3   7     1946.71     2109.99    117.58 o 
   1   3   7       65.86       26.46     66.93 o 
   3   3   7     3670.07     3513.16    138.47 o 
   5   3   7     6965.39     6790.84    218.19 o 
   7   3   7      260.31      251.75     98.03 o 
   9   3   7     5441.94     5647.02    218.27 o 
  11   3   7      164.66      136.15    113.87 o 
  13   3   7     1231.59     1212.70    201.01 o 
  15   3   7     1741.76     2041.47    244.20 o 
  17   3   7     1021.04      933.73    221.25 o 
  19   3   7      257.31      537.26    206.58 o 
  21   3   7      747.72      507.28    227.64 o 
 -26   4   7      133.57      291.40    249.85 o 
 -24   4   7     1139.86      816.14    244.33 o 
 -22   4   7     1091.24     1572.01    266.96 o 
 -20   4   7      221.70      207.69    186.55 o 
 -18   4   7     1127.30      689.21    170.76 o 
 -16   4   7     1014.51      870.57    135.25 o 
 -14   4   7     1330.57     1150.51    134.58 o 
 -12   4   7     2425.01     2435.91    158.44 o 
 -10   4   7      604.00      675.30    109.86 o 
  -8   4   7      660.66      650.60    107.98 o 
  -6   4   7      451.24      404.41     98.04 o 
  -4   4   7    10608.84    10211.22    244.11 o 
  -2   4   7       92.76      109.91     70.84 o 
   0   4   7     2799.55     2832.25    217.91 o 
   2   4   7      297.65      260.33     94.13 o 
   4   4   7      246.20      321.39    109.37 o 
   6   4   7       25.33      -13.60    106.67 o 
   8   4   7       95.25       87.38    115.08 o 
  10   4   7     1192.00     1008.20    158.79 o 
  12   4   7     3263.95     3027.99    221.25 o 
  14   4   7     1376.68     1759.75    236.71 o 
  16   4   7     1040.76      890.48    225.92 o 
  18   4   7        8.25     -160.62    188.77 o 
 -21   5   7     3442.06     2890.13    439.26 o 
 -19   5   7     4457.62     4250.89    452.53 o 
 -17   5   7     3657.34     3864.51    412.01 o 
 -15   5   7     1370.23     1308.70    241.16 o 
 -13   5   7     3595.42     3671.35    311.63 o 
 -11   5   7      286.48      360.05    194.16 o 
  -9   5   7      208.89      275.85    192.96 o 
  -7   5   7      555.01      364.18    175.55 o 
  -5   5   7     1316.48     1368.98    292.64 o 
  -3   5   7     5531.48     6060.68    342.07 o 
  -1   5   7    16278.47    15338.34    537.26 o 
   1   5   7     3363.96     3637.81    279.79 o 
   3   5   7      919.93     1033.85    203.88 o 
   5   5   7     4492.22     3652.50    294.87 o 
   7   5   7      340.56      535.36    230.27 o 
   9   5   7     1055.55     1130.14    267.59 o 
  11   5   7     2986.07     2925.65    456.51 o 
  13   5   7     1926.08     1813.41    542.54 o 
 -16   6   7     1841.60     1436.09    351.27 o 
 -14   6   7     1367.44     1074.28    329.14 o 
 -12   6   7        7.91      114.59    446.43 o 
 -10   6   7     2200.27     2533.95    305.78 o 
  -8   6   7     2842.13     2786.47    311.47 o 
  -6   6   7     2008.96     2616.00    398.35 o 
  -4   6   7     2177.53     2251.58    365.25 o 
  -2   6   7     3327.17     3726.93    369.28 o 
   0   6   7     1101.66     1272.41    255.95 o 
   2   6   7     4782.68     4449.71    395.90 o 
   4   6   7       20.96     -136.34    270.47 o 
   6   6   7      268.40      528.35    361.61 o 
   8   6   7      439.61      693.31    294.85 o 
 -32   0   8      241.46     -116.68    346.01 o 
 -30   0   8      100.18      322.28    268.41 o 
 -28   0   8     4446.70     3826.63    443.93 o 
 -26   0   8     4438.33     5178.15    480.44 o 
 -24   0   8     3550.12     3802.32    397.82 o 
 -22   0   8    25023.94    24588.84    941.20 o 
 -20   0   8      152.15      355.96    147.50 o 
 -18   0   8    11938.14    12127.51    413.09 o 
 -16   0   8      267.61      260.78    107.84 o 
 -14   0   8      316.84      425.11     99.76 o 
 -12   0   8      409.28      152.77     88.19 o 
 -10   0   8    19579.93    19760.48    509.97 o 
  -8   0   8    16033.17    15096.15    530.67 o 
  -6   0   8    62437.45    63940.86   1323.17 o 
  -4   0   8    23120.87    23206.47    555.73 o 
  -2   0   8    17507.63    18286.31    463.06 o 
   0   0   8     8303.80     8301.14    277.73 o 
   2   0   8      213.50      220.67    106.03 o 
   4   0   8    33810.81    35574.98   1198.41 o 
   6   0   8      685.12      797.62    164.46 o 
   8   0   8    12248.46    11474.33    483.12 o 
  10   0   8     3411.17     2931.02    707.22 o 
  12   0   8    21477.31    22303.26    810.64 o 
  14   0   8     4407.02     4797.59    525.61 o 
  16   0   8       31.85       64.11    191.89 o 
  18   0   8     1013.28      741.82    321.82 o 
  20   0   8     1092.12      817.04    294.32 o 
  22   0   8      324.99      190.65    266.65 o 
 -31   1   8       27.41     -113.59    282.66 o 
 -29   1   8      379.07      343.87    199.18 o 
 -27   1   8       23.33      207.80    222.32 o 
 -25   1   8     4722.89     4824.58    315.02 o 
 -23   1   8     4138.69     3882.31    231.55 o 
 -21   1   8     4515.32     4579.69    237.80 o 
 -19   1   8     7673.31     7214.66    272.94 o 
 -17   1   8       65.85      122.56     77.14 o 
 -15   1   8        2.51      -80.04     82.99 o 
 -13   1   8     1804.45     1971.90    119.66 o 
 -11   1   8     6411.60     6016.13    367.84 o 
  -9   1   8     5270.29     4971.43    158.90 o 
  -7   1   8    23859.08    25613.11    405.64 o 
  -5   1   8      627.67      723.77     65.18 o 
  -3   1   8    22263.58    23438.47    363.21 o 
  -1   1   8     3749.49     3791.94    128.58 o 
   1   1   8       15.57       -5.73     56.57 o 
   3   1   8       48.21       -6.98     63.30 o 
   5   1   8      159.93       59.66     77.87 o 
   7   1   8     3247.27     2956.65    152.47 o 
   9   1   8     6618.11     6475.43    263.29 o 
  11   1   8     7868.13     8584.14    320.18 o 
  13   1   8     1955.25     2293.93    222.47 o 
  15   1   8     1273.23     1424.89    192.80 o 
  17   1   8        5.52      -58.07    138.99 o 
  19   1   8      140.08      157.89    174.57 o 
  21   1   8      131.28       57.17    168.22 o 
 -30   2   8      110.51      -47.30    218.67 o 
 -28   2   8      614.56      204.26    383.65 o 
 -26   2   8      590.51      602.24    189.19 o 
 -24   2   8     2277.46     2365.29    212.79 o 
 -22   2   8      326.95      292.13    140.41 o 
 -20   2   8        8.71      160.13    124.62 o 
 -18   2   8     4020.71     3751.92    261.44 o 
 -16   2   8     2419.40     2638.22    164.40 o 
 -14   2   8      250.49      208.42     84.60 o 
 -12   2   8     2674.61     2587.87    155.22 o 
 -10   2   8      628.37      668.54     97.48 o 
  -8   2   8      419.37      310.50     77.85 o 
  -6   2   8      135.55      -40.83     77.01 o 
  -4   2   8      172.76      384.59     88.23 o 
  -2   2   8     1241.08     1482.09    117.08 o 
   0   2   8     7067.68     7500.44    179.68 o 
   2   2   8     1411.63     1451.36     99.55 o 
   4   2   8      304.72      236.10     84.34 o 
   6   2   8     3533.10     3579.69    278.42 o 
   8   2   8     1755.66     1898.68    165.90 o 
  10   2   8      499.65      388.96    130.50 o 
  12   2   8        8.69     -110.42    120.93 o 
  14   2   8      145.78      159.92    143.21 o 
  16   2   8        2.80     -210.80    140.53 o 
  18   2   8       68.42      -34.34    181.26 o 
  20   2   8        9.80       76.98    200.99 o 
 -27   3   8     1887.33     1642.60    285.44 o 
 -25   3   8     5541.41     5114.32    378.83 o 
 -23   3   8     2928.94     3077.15    252.62 o 
 -21   3   8     2764.80     2851.84    230.76 o 
 -19   3   8     7284.72     7329.03    287.16 o 
 -17   3   8     3582.17     3466.33    232.61 o 
 -15   3   8      107.04      187.46     98.05 o 
 -13   3   8     1453.36     1434.53    116.86 o 
 -11   3   8     3981.78     3933.66    182.30 o 
  -9   3   8    10181.01     9686.72    262.12 o 
  -7   3   8    17090.34    17467.73    359.59 o 
  -5   3   8     4223.30     3849.25    205.23 o 
  -3   3   8    16201.76    16691.16    438.89 o 
  -1   3   8     1395.90     1637.79    225.09 o 
   1   3   8       27.15       64.69     59.69 o 
   3   3   8       43.14       31.13     80.22 o 
   5   3   8     3412.94     3532.78    157.67 o 
   7   3   8     3331.21     3181.06    180.56 o 
   9   3   8     9645.58     9851.82    311.80 o 
  11   3   8      713.57      897.87    161.45 o 
  13   3   8     5074.50     5270.11    390.66 o 
  15   3   8     2748.03     3016.05    287.50 o 
  17   3   8       77.20      101.05    182.97 o 
  19   3   8       10.61     -263.31    188.86 o 
 -26   4   8     1175.75     1655.48    306.97 o 
 -24   4   8     2429.51     2903.70    325.48 o 
 -22   4   8     6529.23     6607.91    407.60 o 
 -20   4   8     8491.61     8718.44    432.01 o 
 -18   4   8      228.93       48.51    133.24 o 
 -16   4   8       56.88      175.70    131.09 o 
 -14   4   8     1027.65     1016.84    137.35 o 
 -12   4   8     3043.00     3336.16    213.38 o 
 -10   4   8     4347.57     4679.09    180.03 o 
  -8   4   8     7456.86     7677.68    240.89 o 
  -6   4   8     9904.97    10034.26    273.28 o 
  -4   4   8    15767.88    15698.90    298.93 o 
  -2   4   8     2377.71     2528.98    119.42 o 
   0   4   8      523.76      702.99    115.02 o 
   2   4   8      487.12      454.29    105.38 o 
   4   4   8     2118.40     2102.41    161.48 o 
   6   4   8     3091.20     3069.05    205.07 o 
   8   4   8     1536.79     1817.72    182.29 o 
  10   4   8     6793.22     6679.74    299.09 o 
  12   4   8     6798.93     6020.20    351.66 o 
  14   4   8      691.47     1120.70    253.28 o 
  16   4   8      431.48      184.90    219.02 o 
 -21   5   8      283.02      455.90    312.44 o 
 -19   5   8      163.57      109.86    282.63 o 
 -17   5   8      724.02      492.93    282.67 o 
 -15   5   8     3123.42     2920.34    362.66 o 
 -13   5   8      117.59       42.46    222.25 o 
 -11   5   8      205.77      469.29    283.04 o 
  -9   5   8      318.02      325.17    243.37 o 
  -7   5   8     1200.98     1062.59    241.84 o 
  -5   5   8     2062.38     1782.17    225.07 o 
  -3   5   8       26.34      -84.85    160.09 o 
  -1   5   8      493.89      384.84    266.69 o 
   1   5   8       31.73     -117.47    160.18 o 
   3   5   8      139.40      -33.60    185.20 o 
   5   5   8      610.57      458.54    223.29 o 
   7   5   8      643.65      492.00    233.38 o 
   9   5   8      426.59      382.58    335.80 o 
  11   5   8      246.45      415.22    353.27 o 
  13   5   8      447.20     1425.72    527.76 o 
 -14   6   8       20.30      -45.83    252.71 o 
 -12   6   8      472.31       38.60    247.07 o 
 -10   6   8      594.88      732.89    284.03 o 
  -8   6   8      184.37      268.53    252.21 o 
  -6   6   8     1301.56     1307.85    286.86 o 
  -4   6   8     2096.05     2735.09    340.88 o 
  -2   6   8      258.16      244.97    246.94 o 
   0   6   8       24.75       55.95    209.79 o 
   2   6   8      208.45      164.33    213.51 o 
   4   6   8       71.06      -51.56    234.73 o 
   6   6   8     1479.24     1301.37    323.36 o 
 -31   1   9     1045.18      952.86    401.96 o 
 -29   1   9      884.49      634.35    237.29 o 
 -27   1   9     4375.83     4038.03    317.99 o 
 -25   1   9     5424.75     5501.42    340.83 o 
 -23   1   9      937.58     1047.80    266.41 o 
 -21   1   9     1181.10     1148.61    157.91 o 
 -19   1   9       14.04       88.76    115.88 o 
 -17   1   9     1302.72     1173.82    114.89 o 
 -15   1   9     8527.28     8702.60    206.72 o 
 -13   1   9    15801.91    17423.33    395.57 o 
 -11   1   9     1063.91      907.00    100.08 o 
  -9   1   9    13969.99    14664.62    282.18 o 
  -7   1   9    22687.05    22808.05    348.28 o 
  -5   1   9     4631.29     4778.53    137.52 o 
  -3   1   9     5900.27     6198.35    156.57 o 
  -1   1   9     1446.91     1456.54    125.21 o 
   1   1   9     2465.94     2471.94    130.23 o 
   3   1   9    11566.93    11480.29    251.13 o 
   5   1   9     7698.60     7484.10    240.47 o 
   7   1   9     4040.59     3973.74    206.19 o 
   9   1   9     3942.39     4299.02    230.48 o 
  11   1   9     1713.78     1607.18    178.54 o 
  13   1   9     1124.92     1038.11    176.42 o 
  15   1   9       17.41       15.24    142.13 o 
  17   1   9      503.04      384.60    243.78 o 
  19   1   9      707.26      498.08    196.44 o 
  21   1   9     1476.52     1595.31    289.85 o 
 -30   2   9     3300.45     3703.64    376.94 o 
 -28   2   9     5543.11     5919.10    422.94 o 
 -26   2   9     1949.35     2170.93    395.20 o 
 -24   2   9     1638.25     1580.58    194.45 o 
 -22   2   9     5585.94     5521.60    276.40 o 
 -20   2   9       45.39       53.52    140.90 o 
 -18   2   9     1467.77     1622.49    164.34 o 
 -16   2   9     2262.96     2147.01    166.88 o 
 -14   2   9     9454.78     9191.14    240.07 o 
 -12   2   9    29517.65    29949.79    653.04 o 
 -10   2   9    16667.61    16720.81    368.32 o 
  -8   2   9     5368.84     5279.58    147.20 o 
  -6   2   9     3179.69     3453.82    164.74 o 
  -4   2   9     3676.41     3523.27    167.59 o 
  -2   2   9     2917.93     2960.06    202.25 o 
   0   2   9     1460.93     1414.85     94.62 o 
   2   2   9     8483.23     8596.95    260.39 o 
   4   2   9     6176.38     6170.70    217.32 o 
   6   2   9    16760.18    15603.17    421.36 o 
   8   2   9    10015.01     9789.71    332.19 o 
  10   2   9     5413.09     5050.26    340.71 o 
  12   2   9      218.56      -27.08    136.28 o 
  14   2   9      126.52       14.08    135.01 o 
  16   2   9      402.50      366.49    168.97 o 
  18   2   9     2910.32     2989.89    480.59 o 
  20   2   9     1358.54     1269.60    276.84 o 
 -27   3   9     2266.38     1929.02    369.85 o 
 -25   3   9      461.67      482.73    180.74 o 
 -23   3   9        5.57        8.46    155.88 o 
 -21   3   9     1352.12     1194.19    185.53 o 
 -19   3   9     4160.16     3882.60    236.79 o 
 -17   3   9     1761.75     1546.55    224.61 o 
 -15   3   9     8600.18     8624.94    546.46 o 
 -13   3   9     1715.24     1752.66    126.43 o 
 -11   3   9     1464.63     1682.43    142.74 o 
  -9   3   9     2127.00     2291.06    175.87 o 
  -7   3   9      137.43       12.25     91.46 o 
  -5   3   9     2105.56     2105.32    150.81 o 
  -3   3   9      454.21      419.84    108.27 o 
  -1   3   9       42.02       17.49     70.05 o 
   1   3   9     1806.19     1788.71    151.62 o 
   3   3   9     1863.26     1769.65    129.48 o 
   5   3   9     6201.56     6100.63    237.03 o 
   7   3   9     9564.60     9434.43    303.67 o 
   9   3   9     3447.57     3335.43    224.46 o 
  11   3   9       17.76       38.38    131.09 o 
  13   3   9     1686.19     1563.76    290.70 o 
  15   3   9      849.14      476.11    208.86 o 
  17   3   9      264.51      382.34    372.93 o 
 -24   4   9      916.10      880.77    375.33 o 
 -22   4   9     1507.11      807.78    343.17 o 
 -20   4   9      117.88        8.93    174.62 o 
 -18   4   9      192.22      280.95    187.32 o 
 -16   4   9      480.76      728.45    149.66 o 
 -14   4   9      218.33      150.99    117.19 o 
 -12   4   9      382.83      268.03    117.17 o 
 -10   4   9     5547.98     5135.82    209.57 o 
  -8   4   9      430.08      397.88     93.64 o 
  -6   4   9     7837.98     7708.12    345.06 o 
  -4   4   9      264.71      233.05     71.95 o 
  -2   4   9      516.75      439.87     80.29 o 
   0   4   9     1376.32     1429.87    133.00 o 
   2   4   9     1339.81     1255.55    137.28 o 
   4   4   9       21.96       67.51    119.02 o 
   6   4   9     2656.01     2933.78    209.45 o 
   8   4   9      598.51      541.14    163.45 o 
  10   4   9        1.82      -62.23    114.30 o 
  12   4   9      172.77      241.38    156.28 o 
  14   4   9      439.65      152.11    141.29 o 
 -21   5   9     1004.06     1069.54    356.35 o 
 -19   5   9      112.17       65.81    269.16 o 
 -17   5   9      698.84      433.47    293.89 o 
 -15   5   9     3240.77     2968.30    357.55 o 
 -13   5   9     2154.44     2012.82    292.83 o 
 -11   5   9     7910.87     8135.78    466.46 o 
  -9   5   9    10037.08     9551.96    942.46 o 
  -7   5   9     2428.92     2300.47    268.93 o 
  -5   5   9      441.68      348.82    186.80 o 
  -3   5   9      589.96      702.69    179.64 o 
  -1   5   9      189.36       97.71    175.72 o 
   1   5   9     5997.16     5521.61    386.35 o 
   3   5   9     2493.46     2292.56    283.78 o 
   5   5   9     3809.83     3880.59    371.11 o 
   7   5   9      803.83      671.59    357.30 o 
   9   5   9     2497.06     1990.49    338.46 o 
  11   5   9      905.23      614.19    501.95 o 
 -14   6   9     1990.57     2567.58    887.48 o 
 -12   6   9     3004.62     2815.69    365.89 o 
 -10   6   9     2007.50     2440.63    460.14 o 
  -8   6   9      658.96      592.84    458.93 o 
  -6   6   9      964.06     1393.45    389.70 o 
  -4   6   9      267.46      123.99    274.77 o 
  -2   6   9        3.90     -155.49    221.85 o 
   0   6   9      420.66      802.40    235.54 o 
   2   6   9     2207.22     2159.40    322.17 o 
 -30   0  10     1086.51      811.51    346.89 o 
 -28   0  10     2140.44     1637.81    359.92 o 
 -26   0  10      103.77     -278.18    231.53 o 
 -24   0  10     5952.23     5321.76    683.56 o 
 -22   0  10     8047.24     7400.71    493.73 o 
 -20   0  10     7104.38     6989.76    536.39 o 
 -18   0  10    17593.86    16933.19    525.69 o 
 -16   0  10    10473.03    11179.87    499.95 o 
 -14   0  10    14560.17    14831.16    886.77 o 
 -12   0  10    19751.27    20805.87    568.30 o 
 -10   0  10       78.12      196.06    204.73 o 
  -8   0  10      430.45      413.00    164.77 o 
  -6   0  10      764.60      795.73    123.13 o 
  -4   0  10     3290.46     3268.01    293.23 o 
  -2   0  10    13327.63    12363.00    381.89 o 
   0   0  10    27459.13    27006.46   1039.37 o 
   2   0  10     8238.76     7845.63    424.33 o 
   4   0  10     5173.58     4629.16    300.70 o 
   6   0  10     8593.67     7744.02    406.04 o 
   8   0  10      545.97      542.97    236.86 o 
  10   0  10     1475.60     1282.68    298.56 o 
  12   0  10     2896.35     2296.48    294.63 o 
  14   0  10     2407.98     3023.04    352.21 o 
  16   0  10     2032.43     2590.76    373.30 o 
  18   0  10     3647.17     4044.14    444.79 o 
  20   0  10     2043.28     2792.94    418.92 o 
 -31   1  10     1112.35     1581.09    307.81 o 
 -29   1  10     1242.10     1356.83    265.83 o 
 -27   1  10      176.48       50.36    193.25 o 
 -25   1  10        7.17       59.05    166.14 o 
 -23   1  10     1646.41     1501.06    179.02 o 
 -21   1  10      104.57       26.65    122.40 o 
 -19   1  10     7330.50     7617.55    285.50 o 
 -17   1  10     3164.09     3415.22    171.47 o 
 -15   1  10     2537.16     2298.28    225.15 o 
 -13   1  10     1478.89     1503.42    224.96 o 
 -11   1  10     6675.79     6934.20    209.76 o 
  -9   1  10    11684.35    12455.60    240.04 o 
  -7   1  10     4174.37     3958.81    146.76 o 
  -5   1  10     3826.55     3691.28    128.61 o 
  -3   1  10    11149.86    11298.02    335.30 o 
  -1   1  10     3009.39     3152.58    170.28 o 
   1   1  10     7679.92     7722.29    253.51 o 
   3   1  10     3825.17     4047.84    179.72 o 
   5   1  10     2151.61     1966.22    162.05 o 
   7   1  10     1042.43     1055.03    145.71 o 
   9   1  10     2144.68     2147.16    186.79 o 
  11   1  10       49.71      143.73    175.79 o 
  13   1  10      986.79      850.22    181.30 o 
  15   1  10     5184.80     4870.78    301.78 o 
  17   1  10      624.88      284.80    178.22 o 
  19   1  10       67.40       17.54    185.81 o 
 -30   2  10      166.28     -104.06    387.05 o 
 -28   2  10       16.47       63.33    193.51 o 
 -26   2  10       34.73      -83.57    148.00 o 
 -24   2  10       36.76      256.29    149.42 o 
 -22   2  10      699.43      506.21    142.58 o 
 -20   2  10        2.59       -9.10    123.01 o 
 -18   2  10      158.71      153.81    124.95 o 
 -16   2  10     2626.28     2754.37    185.24 o 
 -14   2  10      158.40     -160.97    120.05 o 
 -12   2  10      206.12       84.23    151.63 o 
 -10   2  10      444.22      405.62     97.64 o 
  -8   2  10      122.67       82.28     68.21 o 
  -6   2  10      238.33      157.97     98.75 o 
  -4   2  10      298.91      424.76    104.01 o 
  -2   2  10     1204.09     1142.10    110.52 o 
   0   2  10      127.49      119.88     77.98 o 
   2   2  10       12.07      130.12     83.66 o 
   4   2  10     2737.73     2675.24    192.92 o 
   6   2  10      362.76      396.63    118.83 o 
   8   2  10      993.78     1013.03    154.80 o 
  10   2  10        2.82       70.14    166.40 o 
  12   2  10      428.89      343.44    148.01 o 
  14   2  10        6.01      -78.67    145.34 o 
  16   2  10      888.50      812.00    206.04 o 
  18   2  10       83.77     -200.86    182.41 o 
 -27   3  10      663.13      457.61    199.05 o 
 -25   3  10      460.10      450.78    179.13 o 
 -23   3  10      202.80      440.79    170.34 o 
 -21   3  10     1970.79     1989.38    196.14 o 
 -19   3  10      848.79      855.12    155.51 o 
 -17   3  10    14252.28    13735.50    391.20 o 
 -15   3  10     4395.85     4538.86    275.55 o 
 -13   3  10     6430.55     6164.14    273.05 o 
 -11   3  10     2368.05     2453.03    167.36 o 
  -9   3  10      548.60      646.99    155.96 o 
  -7   3  10       50.17      -45.18    109.30 o 
  -5   3  10     4744.64     5007.55    235.14 o 
  -3   3  10     2082.16     2202.96    195.97 o 
  -1   3  10    11347.02    11062.42    245.69 o 
   1   3  10     6154.27     6178.30    199.83 o 
   3   3  10    10186.25     9902.54    269.18 o 
   5   3  10     2366.07     2374.55    169.64 o 
   7   3  10      316.40      566.30    131.80 o 
   9   3  10     1144.77     1207.43    176.09 o 
  11   3  10      604.61      590.77    163.88 o 
  13   3  10     1717.16     1864.51    389.34 o 
  15   3  10     2815.16     2238.33    282.64 o 
  17   3  10      303.65       -8.05    200.12 o 
 -24   4  10      196.65      390.43    252.48 o 
 -22   4  10      560.00      624.61    231.53 o 
 -20   4  10     5166.64     4579.57    344.16 o 
 -18   4  10     3854.70     3524.33    296.14 o 
 -16   4  10     2066.11     2308.58    197.54 o 
 -14   4  10    10303.62    10480.38    351.84 o 
 -12   4  10     2232.62     2474.12    264.19 o 
 -10   4  10     1937.62     2064.70    153.02 o 
  -8   4  10      338.70      374.96     94.50 o 
  -6   4  10      899.64      958.81     91.49 o 
  -4   4  10     2662.60     2469.15    143.03 o 
  -2   4  10     5644.25     5674.81    197.27 o 
   0   4  10     6619.89     6883.66    220.06 o 
   2   4  10     4392.91     4817.17    239.83 o 
   4   4  10      927.41     1094.50    197.33 o 
   6   4  10     1515.28     1018.14    234.19 o 
   8   4  10     2434.25     2150.29    243.51 o 
  10   4  10      759.76      842.47    180.42 o 
  12   4  10     1755.85     1865.98    221.85 o 
  14   4  10       86.03      233.10    173.01 o 
 -19   5  10      541.22      429.32    321.21 o 
 -17   5  10      389.57       12.63    369.94 o 
 -15   5  10        7.50        2.28    228.52 o 
 -13   5  10      111.94     -299.58    199.72 o 
 -11   5  10      413.88      295.13    208.14 o 
  -9   5  10       31.61      337.03    186.20 o 
  -7   5  10       27.89     -245.65    163.77 o 
  -5   5  10      361.92      188.57    314.56 o 
  -3   5  10     1164.39      922.48    208.21 o 
  -1   5  10        6.62       58.95    203.79 o 
   1   5  10      528.23      521.31    312.94 o 
   3   5  10      245.52      145.21    197.74 o 
   5   5  10      189.47      223.15    332.03 o 
   7   5  10       20.71      108.98    322.62 o 
   9   5  10      965.22     1057.13    305.88 o 
 -10   6  10       45.16      129.07    246.71 o 
  -8   6  10      375.99      456.58    241.24 o 
  -6   6  10      997.77     1646.45    298.30 o 
  -4   6  10      123.13       81.79    386.07 o 
  -2   6  10     1257.49     1424.48    374.24 o 
   0   6  10      212.59      237.58    231.81 o 
 -29   1  11        6.89      190.54    206.33 o 
 -27   1  11     1038.11      554.89    209.53 o 
 -25   1  11     2233.52     2333.65    256.92 o 
 -23   1  11     2109.88     2506.76    212.24 o 
 -21   1  11     6748.37     7040.35    295.70 o 
 -19   1  11     5770.41     6028.58    265.46 o 
 -17   1  11      193.66       98.00     98.58 o 
 -15   1  11     7527.43     7695.54    360.46 o 
 -13   1  11      383.22      236.51    128.11 o 
 -11   1  11     1684.41     1820.73    142.25 o 
  -9   1  11    13571.07    13215.44    295.85 o 
  -7   1  11     2130.90     1878.80    152.41 o 
  -5   1  11     9627.10     9019.37    246.06 o 
  -3   1  11     8253.11     8072.03    228.27 o 
  -1   1  11      446.56      263.67    109.21 o 
   1   1  11     6534.09     6649.08    226.47 o 
   3   1  11     2726.76     2800.40    180.32 o 
   5   1  11      899.43      714.23    134.30 o 
   7   1  11     3756.63     3507.11    216.10 o 
   9   1  11     2023.61     1807.02    188.51 o 
  11   1  11     2583.58     3240.97    264.33 o 
  13   1  11     4840.03     4545.74    439.12 o 
  15   1  11      932.66      820.09    194.17 o 
  17   1  11       86.47      -47.69    170.42 o 
 -28   2  11       33.82       29.41    210.39 o 
 -26   2  11     1127.74      986.85    195.99 o 
 -24   2  11     8630.49     8984.83    395.25 o 
 -22   2  11     3571.10     3977.07    249.37 o 
 -20   2  11     5663.28     5924.92    297.85 o 
 -18   2  11     5181.98     4742.85    241.20 o 
 -16   2  11    10751.48    10753.32    381.43 o 
 -14   2  11       75.89     -120.11    163.48 o 
 -12   2  11     3245.27     3202.53    210.36 o 
 -10   2  11      365.87      318.15     93.83 o 
  -8   2  11     7139.19     6659.68    190.09 o 
  -6   2  11    11769.60    11498.89    296.91 o 
  -4   2  11    15827.10    15981.45    314.96 o 
  -2   2  11     8710.43     8534.39    231.29 o 
   0   2  11     8349.84     8743.77    272.57 o 
   2   2  11      166.75      257.29     94.87 o 
   4   2  11       88.57      130.63    107.54 o 
   6   2  11     1425.56     1331.62    161.81 o 
   8   2  11     4536.48     4539.29    253.11 o 
  10   2  11     6289.20     6303.01    308.32 o 
  12   2  11      239.09       -5.52    148.03 o 
  14   2  11      700.80      624.11    186.74 o 
  16   2  11     4594.17     4527.23    319.48 o 
 -27   3  11      417.17      237.40    190.08 o 
 -25   3  11      103.37      511.40    185.44 o 
 -23   3  11      634.93      419.31    186.80 o 
 -21   3  11       88.79       73.17    136.72 o 
 -19   3  11     5348.39     5655.81    271.24 o 
 -17   3  11     2621.69     2474.20    194.53 o 
 -15   3  11       41.60      135.41    126.89 o 
 -13   3  11      484.11      569.99    163.33 o 
 -11   3  11      125.13      104.79    113.46 o 
  -9   3  11     4173.45     4614.94    282.70 o 
  -7   3  11      134.99      200.43    119.17 o 
  -5   3  11     3044.72     3206.57    208.62 o 
  -3   3  11      203.61      346.29    130.75 o 
  -1   3  11     5525.65     5352.57    186.89 o 
   1   3  11       29.56       32.16     89.66 o 
   3   3  11       98.93       33.58    102.27 o 
   5   3  11      255.59      110.89    112.56 o 
   7   3  11     1379.11     1367.18    164.09 o 
   9   3  11       10.46       67.87    140.50 o 
  11   3  11      985.22      918.82    226.76 o 
  13   3  11     1321.53     1204.81    358.78 o 
  15   3  11      472.74      675.81    229.72 o 
 -24   4  11      174.70      185.08    231.86 o 
 -22   4  11      483.50      631.96    232.22 o 
 -20   4  11      995.67     1032.45    244.78 o 
 -18   4  11      745.08      784.68    211.79 o 
 -16   4  11       14.28     -235.25    156.84 o 
 -14   4  11     1485.22     1533.04    174.11 o 
 -12   4  11     1529.83     1227.48    232.47 o 
 -10   4  11      723.60      765.13    143.08 o 
  -8   4  11     4276.97     4050.98    170.45 o 
  -6   4  11     2075.64     2116.05    187.45 o 
  -4   4  11       40.10     -149.17    116.09 o 
  -2   4  11       64.47      -35.18     89.11 o 
   0   4  11     1917.87     2017.35    222.27 o 
   2   4  11      182.59      132.90    104.50 o 
   4   4  11      361.54      174.54    118.21 o 
   6   4  11       95.73       68.40    137.64 o 
   8   4  11      234.77      329.92    160.40 o 
  10   4  11      113.21      213.68    163.09 o 
  12   4  11     4057.93     4246.52    417.97 o 
 -19   5  11     1936.62     2346.51    530.98 o 
 -17   5  11     1846.55     2106.79    426.80 o 
 -15   5  11       40.56      -20.16    350.31 o 
 -13   5  11        3.35      -17.36    215.85 o 
 -11   5  11       54.68      -28.98    383.52 o 
  -9   5  11      368.06      339.02    188.32 o 
  -7   5  11     3837.39     4292.23    310.37 o 
  -5   5  11     2948.99     3009.70    271.68 o 
  -3   5  11     7514.22     7137.70    400.22 o 
  -1   5  11     1451.02     1546.37    245.23 o 
   1   5  11      784.28      632.17    244.39 o 
   3   5  11       44.82       31.46    332.84 o 
   5   5  11      384.77      394.03    415.38 o 
   7   5  11      663.34      855.03    314.87 o 
 -30   0  12     2135.18     2785.93    444.54 o 
 -28   0  12     2685.02     3711.87    648.61 o 
 -26   0  12     3692.32     3928.42    438.26 o 
 -24   0  12     9628.19     8967.03   1306.08 o 
 -22   0  12     1166.79     1533.04    306.31 o 
 -20   0  12      645.52      750.99    177.95 o 
 -18   0  12     2334.50     2510.76    831.02 o 
 -16   0  12     6426.07     6606.09    632.48 o 
 -14   0  12     1177.20      980.47    341.17 o 
 -12   0  12     6129.66     6568.07    536.63 o 
 -10   0  12    13558.16    12201.00    509.84 o 
  -8   0  12    15568.42    15418.96    478.51 o 
  -6   0  12    27745.30    27249.28    696.40 o 
  -4   0  12      394.77      436.08    158.48 o 
  -2   0  12     7973.41     7823.33    855.09 o 
   0   0  12     8878.97     7388.06    596.58 o 
   2   0  12     5398.81     5219.39    335.39 o 
   4   0  12     2487.92     2758.28    405.97 o 
   6   0  12     5020.62     5258.29    365.78 o 
   8   0  12     2761.20     2853.81    306.76 o 
  10   0  12     4713.54     4336.65    379.13 o 
  12   0  12     5345.91     5083.59    425.68 o 
  14   0  12       42.85      -79.23    223.76 o 
  16   0  12      577.26     1010.16    325.05 o 
 -29   1  12      759.52      913.33    238.58 o 
 -27   1  12     1445.07     1183.23    240.17 o 
 -25   1  12     2873.89     2896.32    319.10 o 
 -23   1  12     1226.38     1641.81    191.82 o 
 -21   1  12     6397.63     6072.55    278.09 o 
 -19   1  12     1506.46     1493.52    175.80 o 
 -17   1  12       25.62      107.39    158.52 o 
 -15   1  12     2374.48     2370.46    242.12 o 
 -13   1  12      657.28      498.17    169.35 o 
 -11   1  12     7039.49     7207.31    225.68 o 
  -9   1  12     9135.78     9134.58    332.65 o 
  -7   1  12      117.77       72.71     89.42 o 
  -5   1  12     4467.05     4683.90    187.51 o 
  -3   1  12     1012.50     1119.76    114.40 o 
  -1   1  12        2.39     -119.69     79.79 o 
   1   1  12      952.84     1156.72    142.25 o 
   3   1  12      670.00      635.13    133.21 o 
   5   1  12     3330.27     3470.07    215.27 o 
   7   1  12      841.46      822.85    188.40 o 
   9   1  12     4903.77     4984.43    419.91 o 
  11   1  12      686.51      614.98    175.79 o 
  13   1  12      468.08      600.23    182.44 o 
  15   1  12      208.95      387.71    187.49 o 
 -28   2  12       32.82      -84.80    202.77 o 
 -26   2  12      204.41     -115.09    165.83 o 
 -24   2  12      329.01      359.29    159.79 o 
 -22   2  12      155.25      -84.26    166.75 o 
 -20   2  12      541.66      634.29    151.83 o 
 -18   2  12      948.38      999.04    159.89 o 
 -16   2  12      843.34     1105.51    247.14 o 
 -14   2  12      981.29     1023.04    211.68 o 
 -12   2  12       61.99      -12.48    188.17 o 
 -10   2  12      332.09      219.59     93.78 o 
  -8   2  12      553.91      572.24    129.67 o 
  -6   2  12       47.42     -108.36     72.24 o 
  -4   2  12     3253.75     3318.99    139.88 o 
  -2   2  12      375.37      240.24     85.90 o 
   0   2  12      542.91      540.27    105.70 o 
   2   2  12     1237.55     1359.17    150.02 o 
   4   2  12      138.69      300.50    123.01 o 
   6   2  12     2469.04     2345.91    199.50 o 
   8   2  12        7.06      133.11    130.14 o 
  10   2  12        6.23      -38.84    136.49 o 
  12   2  12       12.80     -107.99    156.65 o 
  14   2  12       66.05     -197.88    157.24 o 
 -27   3  12     3596.52     3517.06    303.68 o 
 -25   3  12      935.92     1120.74    221.84 o 
 -23   3  12     3634.92     3602.68    315.68 o 
 -21   3  12     2084.04     2196.96    213.43 o 
 -19   3  12      981.91      675.86    170.23 o 
 -17   3  12      255.15      452.91    142.93 o 
 -15   3  12     1110.29     1276.65    231.60 o 
 -13   3  12     2509.99     2411.99    251.58 o 
 -11   3  12     9444.56     9436.52    311.15 o 
  -9   3  12     5304.49     5705.54    273.59 o 
  -7   3  12     5108.82     5282.11    265.65 o 
  -5   3  12     1154.14     1423.73    203.46 o 
  -3   3  12     2945.68     3075.40    264.30 o 
  -1   3  12      468.10      395.99     91.61 o 
   1   3  12     1181.44     1108.19    143.48 o 
   3   3  12     2257.79     2382.85    177.31 o 
   5   3  12     2723.73     3144.60    204.32 o 
   7   3  12     1359.40     1475.50    190.28 o 
   9   3  12     2142.21     1943.14    218.45 o 
  11   3  12     1043.14     1068.25    231.96 o 
  13   3  12     1045.76     1260.95    248.02 o 
 -22   4  12     1009.87      945.23    254.00 o 
 -20   4  12        9.89      107.79    221.15 o 
 -18   4  12        3.46     -109.40    197.20 o 
 -16   4  12      335.47       94.85    181.90 o 
 -14   4  12     6110.00     6598.71    348.49 o 
 -12   4  12     2671.30     2403.91    386.34 o 
 -10   4  12     3005.60     3120.37    249.48 o 
  -8   4  12     7173.08     6903.52    749.83 o 
  -6   4  12     6264.31     6363.75    351.29 o 
  -4   4  12      128.95       -4.15    113.13 o 
  -2   4  12       53.61      -76.94     88.11 o 
   0   4  12      395.64      267.37    136.87 o 
   2   4  12      698.86      509.80    285.10 o 
   4   4  12     4272.22     4115.17    256.94 o 
   6   4  12     1541.43     1715.52    252.59 o 
   8   4  12     3696.92     3651.86    268.78 o 
  10   4  12     2615.65     1858.89    337.57 o 
 -17   5  12     1752.92     1463.97    341.35 o 
 -15   5  12      100.19     -115.55    246.52 o 
 -13   5  12      121.60     -117.03    226.87 o 
 -11   5  12     2529.97     2855.52    296.28 o 
  -9   5  12      367.22      134.05    280.14 o 
  -7   5  12      312.50      244.65    169.31 o 
  -5   5  12        4.06      313.70    167.16 o 
  -3   5  12       49.14      213.43    177.45 o 
  -1   5  12        5.04       45.18    171.47 o 
   1   5  12       10.86     -125.82    330.42 o 
   3   5  12        5.12      -58.44    229.17 o 
 -29   1  13     1768.98     1294.96    257.98 o 
 -27   1  13     2023.24     2336.80    279.09 o 
 -25   1  13       16.47       27.12    166.36 o 
 -23   1  13        8.88       89.80    140.30 o 
 -21   1  13      764.59      802.11    171.19 o 
 -19   1  13     4621.30     4923.54    331.42 o 
 -17   1  13     2298.56     2115.31    197.80 o 
 -15   1  13     5183.28     5026.94    304.73 o 
 -13   1  13     8516.67     8049.46    367.90 o 
 -11   1  13     2456.43     2520.13    230.24 o 
  -9   1  13     3921.04     3725.63    252.08 o 
  -7   1  13      266.03      268.56    100.11 o 
  -5   1  13       63.27       -6.85     92.44 o 
  -3   1  13      835.63      805.00    130.35 o 
  -1   1  13     8374.77     7509.56    284.64 o 
   1   1  13     2444.55     2530.06    187.07 o 
   3   1  13     7208.77     6926.59    290.89 o 
   5   1  13      392.11      170.01    128.70 o 
   7   1  13     2089.36     2147.51    206.09 o 
   9   1  13       86.74      -19.25    134.02 o 
  11   1  13     1352.65     1223.08    203.60 o 
  13   1  13       47.59      145.09    173.79 o 
 -28   2  13     1040.04     1250.73    245.61 o 
 -26   2  13      980.19      929.47    222.76 o 
 -24   2  13      686.42      953.49    185.35 o 
 -22   2  13      471.60      340.59    162.69 o 
 -20   2  13      785.97      925.61    169.36 o 
 -18   2  13      724.39      732.72    177.67 o 
 -16   2  13    14957.75    15850.23    562.74 o 
 -14   2  13    12126.07    11538.96    511.54 o 
 -12   2  13     5326.72     5386.13    299.25 o 
 -10   2  13      237.99      214.19     95.64 o 
  -8   2  13     3193.55     3322.02    151.99 o 
  -6   2  13      117.67      109.40     83.85 o 
  -4   2  13     2194.99     2194.92    150.07 o 
  -2   2  13     3665.96     3921.45    176.16 o 
   0   2  13     1740.87     2072.58    166.71 o 
   2   2  13     6892.42     7120.97    287.26 o 
   4   2  13     5228.63     5383.12    266.76 o 
   6   2  13     4804.19     4971.26    272.47 o 
   8   2  13      810.70      565.12    173.23 o 
  10   2  13      173.50      175.94    157.57 o 
  12   2  13       28.53     -228.12    152.08 o 
 -25   3  13      137.26      -71.24    169.78 o 
 -23   3  13       33.14      150.44    170.84 o 
 -21   3  13      352.07       49.36    148.04 o 
 -19   3  13      617.46      995.04    202.31 o 
 -17   3  13     3078.71     3156.60    400.75 o 
 -15   3  13      588.70      437.61    196.99 o 
 -13   3  13      517.93      477.35    188.18 o 
 -11   3  13     1855.91     1631.49    161.24 o 
  -9   3  13      233.81      -54.56    131.55 o 
  -7   3  13     2186.03     2610.24    212.67 o 
  -5   3  13       91.39       24.74    130.84 o 
  -3   3  13       68.71       71.30     92.98 o 
  -1   3  13     2616.19     2689.93    166.96 o 
   1   3  13     1594.16     1603.55    152.92 o 
   3   3  13      841.44     1256.01    184.90 o 
   5   3  13     1474.92     1460.10    174.04 o 
   7   3  13       68.10      -77.16    139.17 o 
   9   3  13       32.83      -84.18    153.62 o 
  11   3  13      893.20      884.06    232.44 o 
 -22   4  13      268.52      236.39    216.88 o 
 -20   4  13       39.77      -74.51    201.17 o 
 -18   4  13     1367.67     1280.73    426.52 o 
 -16   4  13       76.23     -138.47    179.70 o 
 -14   4  13      283.41      466.55    253.51 o 
 -12   4  13      881.93     1083.36    264.82 o 
 -10   4  13      414.22      743.17    253.96 o 
  -8   4  13      701.69      315.05    229.38 o 
  -6   4  13      252.69      339.06    167.64 o 
  -4   4  13     2297.76     2141.76    209.08 o 
  -2   4  13        7.48        9.99    118.98 o 
   0   4  13      262.06      323.02    145.05 o 
   2   4  13     1281.66     1343.96    186.41 o 
   4   4  13      173.96      206.47    156.82 o 
   6   4  13      163.87      261.10    163.89 o 
 -15   5  13     1062.21     1108.53    424.25 o 
 -13   5  13     2674.11     3232.44    341.54 o 
 -11   5  13     4341.28     5250.07    476.94 o 
  -9   5  13     1615.57     2230.67    247.02 o 
  -7   5  13      843.80      603.57    424.52 o 
  -5   5  13      102.95      112.92    317.78 o 
  -3   5  13     1167.00     1157.75    201.51 o 
  -1   5  13     2128.90     2004.80    436.21 o 
   1   5  13     2207.90     2553.83    545.23 o 
 -28   0  14      936.33      992.98    468.48 o 
 -26   0  14      350.23      305.12    270.02 o 
 -24   0  14      900.81      786.68    356.23 o 
 -22   0  14    11808.06    11631.66    647.61 o 
 -20   0  14     2684.05     3194.69    275.34 o 
 -18   0  14    13438.37    13578.61    613.96 o 
 -16   0  14     2671.29     2940.56    303.85 o 
 -14   0  14       48.01       61.80    191.48 o 
 -12   0  14     3332.37     3429.62    893.53 o 
 -10   0  14        7.16     -181.47    227.05 o 
  -8   0  14     2155.08     2034.36    255.44 o 
  -6   0  14    13930.14    13635.72    618.23 o 
  -4   0  14     4930.64     4742.91    490.12 o 
  -2   0  14     5384.15     5252.78    355.19 o 
   0   0  14     3336.24     2836.84    490.39 o 
   2   0  14     1388.47     1249.15    232.09 o 
   4   0  14     2031.29     1838.91    438.63 o 
   6   0  14      455.66      552.31    215.53 o 
   8   0  14     5465.46     6272.30    759.51 o 
  10   0  14       82.44        0.29    383.52 o 
  12   0  14     2474.20     2507.93    369.12 o 
 -27   1  14        1.41       35.53    183.58 o 
 -25   1  14      893.97     1184.06    237.12 o 
 -23   1  14      348.50      533.56    196.29 o 
 -21   1  14     5667.30     5644.38    277.04 o 
 -19   1  14      816.53     1054.32    221.50 o 
 -17   1  14      776.93      736.16    169.17 o 
 -15   1  14      763.27      777.95    191.90 o 
 -13   1  14     3372.14     2970.04    295.12 o 
 -11   1  14      783.40      967.00    140.82 o 
  -9   1  14     2365.68     2520.34    194.64 o 
  -7   1  14     3104.48     2907.73    200.25 o 
  -5   1  14     3011.10     3608.36    387.71 o 
  -3   1  14     2565.67     2498.25    186.10 o 
  -1   1  14     1610.18     1505.13    187.52 o 
   1   1  14     2363.42     2279.17    217.08 o 
   3   1  14        8.24      -69.57    133.14 o 
   5   1  14        0.64      101.25    127.81 o 
   7   1  14      270.94      139.71    144.66 o 
   9   1  14       10.22      -94.06    139.04 o 
  11   1  14     2655.33     2549.33    255.60 o 
 -26   2  14      243.42      260.69    194.48 o 
 -24   2  14        4.20      279.72    167.83 o 
 -22   2  14      546.69      608.95    169.26 o 
 -20   2  14      146.70      217.69    147.38 o 
 -18   2  14       48.75        0.28    193.61 o 
 -16   2  14     1301.03     1531.09    252.34 o 
 -14   2  14     1411.76     1544.59    221.64 o 
 -12   2  14     3236.74     2926.01    210.44 o 
 -10   2  14       67.62      166.14    116.04 o 
  -8   2  14      508.00      623.94    105.27 o 
  -6   2  14       15.42      -34.99     94.26 o 
  -4   2  14     2908.43     2974.41    204.85 o 
  -2   2  14      442.29      192.71    133.41 o 
   0   2  14     1560.95     1577.21    180.10 o 
   2   2  14     1466.45     1248.74    169.15 o 
   4   2  14      230.65      210.90    138.76 o 
   6   2  14      111.03      -32.88    137.91 o 
   8   2  14      230.38      157.41    150.90 o 
  10   2  14        4.50     -217.07    144.71 o 
 -25   3  14      952.26      513.34    211.05 o 
 -23   3  14     1351.96     1378.13    325.85 o 
 -21   3  14     1793.17     1860.06    213.52 o 
 -19   3  14     5176.44     5242.11    278.65 o 
 -17   3  14     1583.84     1699.76    263.69 o 
 -15   3  14     2769.17     2676.96    281.10 o 
 -13   3  14      418.30      626.37    198.62 o 
 -11   3  14       64.10      145.90    240.19 o 
  -9   3  14       78.79      -84.94    114.61 o 
  -7   3  14     3241.74     3304.13    239.09 o 
  -5   3  14     2712.98     2602.48    355.54 o 
  -3   3  14     4222.82     3866.70    194.45 o 
  -1   3  14     4255.33     4434.95    298.51 o 
   1   3  14      666.16      616.74    131.38 o 
   3   3  14     1997.86     1880.69    180.74 o 
   5   3  14       22.81        4.70    129.69 o 
   7   3  14      355.98      340.36    170.32 o 
   9   3  14      512.08      505.40    212.21 o 
 -20   4  14     3607.54     3580.42    352.31 o 
 -18   4  14     1687.81     1875.44    282.02 o 
 -16   4  14     3349.19     3406.84    316.52 o 
 -14   4  14     1044.35      933.96    283.91 o 
 -12   4  14       18.43     -146.53    462.70 o 
 -10   4  14      395.27      542.58    250.44 o 
  -8   4  14     1251.99      758.05    361.42 o 
  -6   4  14     1382.85     1480.33    266.78 o 
  -4   4  14     3384.55     3756.60    604.91 o 
  -2   4  14     1595.82     1983.46    187.12 o 
   0   4  14     2142.46     2389.37    213.12 o 
   2   4  14     1406.98     1542.41    200.92 o 
   4   4  14      272.76      520.70    179.02 o 
  -9   5  14      162.00     -133.89    367.52 o 
  -7   5  14      206.10       95.71    400.05 o 
 -27   1  15      312.67      302.68    207.15 o 
 -25   1  15     2117.94     2566.31    283.85 o 
 -23   1  15     2852.37     3365.52    288.39 o 
 -21   1  15     1130.56     1260.81    196.23 o 
 -19   1  15     1564.50     1581.94    249.38 o 
 -17   1  15      204.87       44.14    151.46 o 
 -15   1  15     1327.79      942.39    204.28 o 
 -13   1  15     9788.34     9457.20    352.74 o 
 -11   1  15     3919.87     3992.02    214.72 o 
  -9   1  15       85.23       72.70    123.58 o 
  -7   1  15     6333.22     6212.89    279.50 o 
  -5   1  15     1227.00     1215.27    159.02 o 
  -3   1  15     1869.34     1682.85    172.17 o 
  -1   1  15      405.96      309.81    129.86 o 
   1   1  15      554.80      515.99    141.67 o 
   3   1  15     1156.13     1113.34    188.36 o 
   5   1  15     3397.67     3321.88    244.05 o 
   7   1  15      108.89       21.34    150.68 o 
   9   1  15     2237.18     2348.17    249.10 o 
 -26   2  15     1688.02     1575.41    368.46 o 
 -24   2  15     1698.43     1955.15    230.04 o 
 -22   2  15     3529.89     4349.45    273.86 o 
 -20   2  15     2276.07     2266.85    215.20 o 
 -18   2  15     2489.70     2122.65    267.89 o 
 -16   2  15     1129.43     1437.41    296.09 o 
 -14   2  15      338.77      265.58    218.17 o 
 -12   2  15     1298.35     1391.71    162.86 o 
 -10   2  15     4570.81     4237.33    214.81 o 
  -8   2  15     7843.14     7454.69    271.26 o 
  -6   2  15     1883.73     2046.91    159.48 o 
  -4   2  15     6042.16     5952.67    265.19 o 
  -2   2  15     1023.28      848.97    224.20 o 
   0   2  15      250.64      254.54    128.13 o 
   2   2  15     1120.82     1127.03    171.30 o 
   4   2  15     1510.48     1871.56    202.95 o 
   6   2  15     1933.93     2291.70    291.86 o 
   8   2  15     2391.76     2679.46    252.85 o 
 -23   3  15     1336.02      982.40    224.44 o 
 -21   3  15       48.16      208.91    164.19 o 
 -19   3  15      199.81      207.29    157.39 o 
 -17   3  15      130.46     -221.56    183.51 o 
 -15   3  15       25.54      207.47    187.62 o 
 -13   3  15     1645.60     1801.22    303.24 o 
 -11   3  15     1389.74     1487.45    176.87 o 
  -9   3  15      142.27      294.76    114.79 o 
  -7   3  15       27.16      -63.84     94.01 o 
  -5   3  15     3102.09     2697.41    167.04 o 
  -3   3  15     1143.66      970.03    128.30 o 
  -1   3  15      216.15      201.65    118.67 o 
   1   3  15      186.39      145.22    125.51 o 
   3   3  15      333.81      308.73    146.54 o 
   5   3  15       43.17      -19.58    141.74 o 
 -18   4  15        4.70      265.75    218.30 o 
 -16   4  15      603.94      875.19    314.73 o 
 -14   4  15      104.49      126.03    452.75 o 
 -12   4  15      333.76      198.60    273.96 o 
 -10   4  15     2742.79     2527.48    512.97 o 
  -8   4  15       35.38      161.77    215.11 o 
  -6   4  15      227.57      305.87    232.76 o 
  -4   4  15       30.35      199.68    234.57 o 
  -2   4  15      174.69        3.34    221.38 o 
   0   4  15       77.18      -88.38    178.34 o 
 -26   0  16     2095.20     2381.44    418.72 o 
 -24   0  16      428.40      -60.32    356.36 o 
 -22   0  16        5.45     -101.90    220.59 o 
 -20   0  16        3.33       38.18    388.49 o 
 -18   0  16     2144.15     2321.74    316.55 o 
 -16   0  16      673.39      543.15    287.54 o 
 -14   0  16     3244.23     4512.42    504.90 o 
 -12   0  16     3198.33     2860.23    380.56 o 
 -10   0  16    23654.70    22280.04    827.01 o 
  -8   0  16      765.88      964.51    317.51 o 
  -6   0  16      817.99      919.26    218.37 o 
  -4   0  16      371.94      394.08    195.93 o 
  -2   0  16      671.09     1087.26    233.05 o 
   0   0  16     1793.92     1492.61    494.82 o 
   2   0  16     4551.20     4426.28    389.01 o 
   4   0  16      514.20      518.29    243.85 o 
   6   0  16     2392.74     2285.45    323.34 o 
   8   0  16     1340.18     1295.50    303.91 o 
 -25   1  16     1060.38     1272.85    248.11 o 
 -23   1  16       57.10       57.44    201.44 o 
 -21   1  16       41.20      320.59    210.29 o 
 -19   1  16      413.80      424.31    207.91 o 
 -17   1  16      406.91      359.48    169.54 o 
 -15   1  16     1997.77     2376.60    251.00 o 
 -13   1  16     1849.50     1853.92    175.91 o 
 -11   1  16     1995.35     1962.34    178.10 o 
  -9   1  16      525.62      364.45    198.30 o 
  -7   1  16     1412.39     1524.68    185.68 o 
  -5   1  16      125.52      136.71    127.10 o 
  -3   1  16     2103.47     1890.67    253.37 o 
  -1   1  16      235.17      -38.13    126.74 o 
   1   1  16     1638.74     1782.37    197.50 o 
   3   1  16      358.52      475.50    161.34 o 
   5   1  16     3083.20     3161.88    284.63 o 
   7   1  16      168.60      -16.46    154.20 o 
 -24   2  16       21.86       32.11    162.30 o 
 -22   2  16       27.08     -185.77    145.18 o 
 -20   2  16      105.11      121.82    213.19 o 
 -18   2  16      886.73      933.05    257.37 o 
 -16   2  16     1391.10     1317.36    235.20 o 
 -14   2  16       47.61       31.46    168.98 o 
 -12   2  16        8.99      276.04    184.37 o 
 -10   2  16      198.91      287.10    122.95 o 
  -8   2  16      153.18      253.36    114.38 o 
  -6   2  16     1670.46     1326.83    154.92 o 
  -4   2  16      235.67      228.56    127.51 o 
  -2   2  16        0.71      -40.00    126.32 o 
   0   2  16      206.52      322.27    135.54 o 
   2   2  16      103.45       -4.69    134.81 o 
   4   2  16       35.55      156.70    152.06 o 
   6   2  16      611.98      515.07    179.51 o 
 -21   3  16       40.42     -121.22    148.91 o 
 -19   3  16      273.03      496.33    190.63 o 
 -17   3  16      368.41      701.81    237.49 o 
 -15   3  16     1602.61     2026.80    262.24 o 
 -13   3  16     6098.53     6121.64    349.52 o 
 -11   3  16     1420.03     1863.45    239.95 o 
  -9   3  16     1298.27     1573.13    204.63 o 
  -7   3  16      498.50      729.80    123.66 o 
  -5   3  16      232.69      405.63    119.54 o 
  -3   3  16      259.30      460.58    127.41 o 
  -1   3  16     1768.96     1598.07    172.20 o 
   1   3  16      457.14      630.70    152.97 o 
   3   3  16     1213.14     1161.64    180.72 o 
 -14   4  16     1024.51     1290.17    280.30 o 
 -12   4  16     1202.58     1261.46    467.27 o 
 -10   4  16     3716.40     3207.95    567.01 o 
  -8   4  16      615.76      378.91    249.24 o 
  -6   4  16       64.28      282.23    255.20 o 
  -4   4  16       47.73      126.39    245.28 o 
 -23   1  17       11.28       74.22    186.70 o 
 -21   1  17     1967.02     2199.98    288.00 o 
 -19   1  17     2870.03     2804.47    354.38 o 
 -17   1  17     1727.62     2004.27    340.99 o 
 -15   1  17     2805.96     3176.90    385.00 o 
 -13   1  17      756.12      604.29    149.73 o 
 -11   1  17      168.38       74.09    129.87 o 
  -9   1  17      197.47       36.23    142.90 o 
  -7   1  17      410.39      178.20    152.51 o 
  -5   1  17     2662.33     2825.55    223.23 o 
  -3   1  17     3324.62     3373.41    277.57 o 
  -1   1  17     2394.79     2911.99    234.09 o 
   1   1  17      441.50      451.08    159.50 o 
   3   1  17      956.47     1029.43    191.38 o 
   5   1  17       42.84      -55.36    173.10 o 
 -22   2  17     1095.15     1467.92    210.67 o 
 -20   2  17     1448.76     1481.45    262.03 o 
 -18   2  17     4756.34     4877.57    590.65 o 
 -16   2  17     3936.32     4487.63    328.59 o 
 -14   2  17     1177.54     1175.91    212.79 o 
 -12   2  17      501.53      469.00    143.45 o 
 -10   2  17        9.32      184.62    129.13 o 
  -8   2  17       38.88       37.65    118.40 o 
  -6   2  17      372.73      431.17    132.45 o 
  -4   2  17     1294.84     1184.96    196.68 o 
  -2   2  17     2853.49     3220.77    236.20 o 
   0   2  17     3456.00     3436.22    250.19 o 
   2   2  17      448.11      285.11    159.96 o 
 -17   3  17      234.37      223.41    203.10 o 
 -15   3  17     1481.21     1494.06    239.71 o 
 -13   3  17       41.01      328.69    181.64 o 
 -11   3  17      527.48      264.83    185.97 o 
  -9   3  17       58.89      -10.28    113.59 o 
  -7   3  17        9.70       86.74    126.37 o 
  -5   3  17      389.54      311.13    121.03 o 
  -3   3  17      329.85      284.70    123.81 o 
  -1   3  17      873.87      501.83    153.18 o 
 -22   0  18     1208.04     1764.21    505.98 o 
 -20   0  18     3092.33     2732.08    534.21 o 
 -18   0  18      594.08      453.50    262.67 o 
 -16   0  18      204.21      289.73    371.42 o 
 -14   0  18      135.09      197.26    209.79 o 
 -12   0  18       13.24      285.92    240.09 o 
 -10   0  18     4231.97     4588.47    393.68 o 
  -8   0  18     5214.72     5861.91    437.27 o 
  -6   0  18      904.73      974.36    252.12 o 
  -4   0  18     2061.32     1548.04    451.13 o 
  -2   0  18      525.06      622.67    243.58 o 
   0   0  18      361.42      420.39    231.85 o 
   2   0  18     1003.40      595.03    259.61 o 
 -21   1  18     1120.72     1033.59    263.00 o 
 -19   1  18      241.04      175.98    210.27 o 
 -17   1  18      759.81      833.03    212.48 o 
 -15   1  18       11.12      165.63    183.64 o 
 -13   1  18       63.44       64.70    130.67 o 
 -11   1  18      428.30      261.72    141.04 o 
  -9   1  18     1635.45     1830.78    204.50 o 
  -7   1  18     2160.01     2343.88    219.89 o 
  -5   1  18      869.99      711.52    179.67 o 
  -3   1  18       29.64      375.21    151.06 o 
  -1   1  18     1340.38     1226.54    197.61 o 
   1   1  18       11.94        3.08    146.54 o 
 -18   2  18      597.06      340.86    212.67 o 
 -16   2  18        2.34      -66.35    178.88 o 
 -14   2  18      143.11      139.82    176.93 o 
 -12   2  18       54.11      -16.98    128.05 o 
 -10   2  18      459.54      302.04    137.96 o 
  -8   2  18        3.60       78.72    128.94 o 
  -6   2  18      136.14       85.72    140.69 o 
  -4   2  18       88.69       66.62    130.58 o 
  -2   2  18        3.02       93.48    148.46 o 
 -17   1  19       33.22      343.93    201.71 o 
 -15   1  19     1475.77     1539.64    244.98 o 
 -13   1  19      703.00      690.73    162.75 o 
 -11   1  19      281.72      665.00    165.53 o 
  -9   1  19     1845.63     2067.24    234.31 o 
  -7   1  19     1637.45     1816.07    213.15 o 
  -5   1  19       20.55      141.24    150.10 o 
                                                 
